# Supplementary material for: Workplace stress, support and stress management strategies for healthier lifestyles among healthcare workers in Ethiopia
Source: PLoS One. 2026 Jan 29;21(1):e0341226. doi: 10.1371/journal.pone.0341226 (PMC12854458; doi:10.1371/journal.pone.0341226)
Supplement: S4 Appendix — Contains the dataset used for the study analyses, enabling transparency and reproducibility. (XLS) [file pone.0341226.s004.xls]

## Sheet: Sheet1
country	plw	pos	age range in years	sex	rel	mar	edu	pro	sey	wcovid	wpt	wcc	scf	vap	rca	dli	ert	inc	epi	vac	dose	ssnu	ssconc	ssneigh	leill10	leilr10	lebe10	lebef10	lemar10	lerel10	lefr10	lefin10	lethf10	lepol10	leuem10	viol10	leoth10	smet	smpr	smot	smtr	smap	smbl	smcr	smaw	smgr	smrp	wpecu	wpemj
Ethiopia	seka hospital	staff	20-29	female	Musilim	Single	Diploma Level IV	Nurse	1	no							No	3600	No	yes	1	One or two	Uncertatin	Difficult	No	No	No	No	No	No	No	No	No	No	0	0	No	Agree	Agree	Agree	Uncertain	Agree	Agree	Uncertain	Agree	Agree	Agree	Sometimes	Rarely
Ethiopia	seka hospital	staff	20-29	male	Musilim	Single	Diploma Level IV	Pharamcist	2	no							No	4500	No	yes	2	One or two	Some concern and interest	Difficult	No	No	No	No	No	yes	yes	yes	yes	yes	0	0	yes	strogly agree	Uncertain	strogly agree	strogly agree	strogly agree	Uncertain	Agree	Agree	Agree	Disagree	Sometimes	Sometimes
Ethiopia	seka hospital	staff	20-29	female	Musilim	Single	Diploma Level IV	Nurse	1	no							No	4600	No	no		More than five	No concern and intrest	Difficult	yes	No	No	No	No	No	No	No	No	No	0	0	No	Agree	Uncertain	Agree	Agree	Agree	Agree	Agree	Disagree	Agree	Agree	never	never
Ethiopia	seka hospital	staff	20-29	male	Musilim	Single	Diploma Level IV	Pharamcist	2	no							No	4609	No	yes	2	None	A lot of concern and interest	very difficult	No	No	No	No	No	yes	yes	yes	yes	No	0	1	yes	Agree	strogly agree	strogly agree	Agree	strogly agree	strogly agree	strogly agree	strogly agree	strogly agree	strogly agree	Sometimes	never
Ethiopia	nada hospital		20-29	male	Protestant	Single	Diploma Level IV	Medical Laboratory		no							No	4609	Yes	no		One or two	Uncertatin	Easy	No	No	No	No	No	No	No	yes	yes	No	0	0	No	Agree	Agree	Agree	Agree	Agree	Agree	strogly agree	Agree	strogly agree	strogly agree	never	never
Ethiopia	JUMC	Staff	20-29	female	orthodox	Single	MA/ MSC	Nurse		no							No	6100	No	no		Three to Five	A lot of concern and interest	Easy	No	No	No	No	No	No	No	No	No	No	0	0	No	Uncertain	Disagree	Agree	Agree	Disagree	Strongly disagree	Uncertain	Uncertain	Uncertain	Uncertain	Often	Rarely
Ethiopia	nada hospital	nurse	20-29	male	Musilim	Single	MA/ MSC	Nurse	2	no							No	6193	Yes	yes	2	None	Uncertatin	Difficult	No	No	No	No	No	No	No	yes	yes	No	1	0	yes	Agree	Uncertain	Agree	Agree	Agree	Agree	Disagree	Disagree	Disagree	Agree	Rarely	never
Ethiopia	Agaro Hospital		20-29	male	Musilim	Single	MA/ MSC	Nurse	1	no							No	6193	Yes	yes	2	None	Some concern and interest	Very easy	No	yes	No	No	No	No	yes	yes	No	yes	1	0	No	Uncertain	Agree	Agree	Agree	Agree	strogly agree	Uncertain	strogly agree	Uncertain	strogly agree	Often	Often
Ethiopia	nada hospital		20-29	female	Protestant	Single	Diploma Level IV	Nurse	1	yes	Yes	No	Yes	No	No	No	Yes	4066	Yes	yes	2	Three to Five	Some concern and interest	Difficult	No	No	No	No	No	No	No	No	No	No	0	0	No	strogly agree	Agree	Agree	Agree	strogly agree	strogly agree	Uncertain	Disagree	Disagree	Uncertain	Rarely	Rarely
Ethiopia	seka hospital	staff	20-29	female	Musilim	Single	Diploma Level IV	Nurse	1	no							No	4100	No	yes	1	One or two	Uncertatin	Difficult	No	No	No	No	No	No	No	No	No	No	0	0	No	Agree	Disagree	strogly agree	Strongly disagree	Uncertain	Strongly disagree	strogly agree	Agree	Agree	strogly agree	Rarely	never
Ethiopia	Shenen gibe hospital		20-29	male	orthodox	Single	Diploma Level IV	Others	1	no							No	4609	Yes	yes	2	One or two	No concern and intrest	Easy	No	No	No	yes	No	No	No	yes	yes	No	0	0	yes	strogly agree	Agree	Agree	Agree	Agree	Agree	Agree	strogly agree	strogly agree	Strongly disagree	never	never
Ethiopia	JUMC		20-29	female	Protestant	Single	MA/ MSC	Nurse	22								Yes	5300	Yes	no		One or two	Uncertatin	Difficult	No	No	No	yes	No	No	No	No	No	No	0	0	No	Agree	Agree	Agree	Agree	Agree	Agree	Agree	Disagree	Agree	Agree	Rarely	never
Ethiopia	nada hospital	pharmacy	20-29	female	orthodox	Single	MA/ MSC	Medical Laboratory	1	no							No	6093	No	no		One or two	Some concern and interest	Easy	No	No	No	No	yes	No	No	yes	No	No	0	0	No	strogly agree	strogly agree	Uncertain	strogly agree	Agree	Agree	strogly agree	strogly agree	strogly agree	strogly agree	never	Rarely
Ethiopia	nada hospital		20-29	male	Musilim	Single	MA/ MSC	Medical Laboratory	2	yes	No	Yes	No	Yes	No	No	Yes	6093	Yes	yes	3	None	Uncertatin	Very easy	yes	yes	No	No	No	No	yes	yes	yes	No	1	0	yes	Agree	strogly agree	Agree	Strongly disagree	Agree	Agree	Agree	Agree	Agree	Agree	Often	never
Ethiopia	JUMC	nurse	20-29	male	Musilim	Single	MA/ MSC	Nurse	1	no							No	6139	Yes	no		One or two	Uncertatin	Easy	No	No	No	No	No	No	No	No	No	No	0	0	yes	Agree	Uncertain	Agree	strogly agree	Agree	Agree	Uncertain	Uncertain	Agree	Agree	Sometimes	Often
Ethiopia	nada hospital	nurse	20-29	male	Musilim	Single	MA/ MSC	Nurse	1	yes	Yes	Yes	Yes	Yes	Yes	No	Yes	6193	Yes	yes	2	Three to Five	No concern and intrest	Difficult	No	No	No	No	No	No	No	No	No	No	0	0	No	strogly agree	Agree	strogly agree	strogly agree	strogly agree	strogly agree	strogly agree	strogly agree	strogly agree	strogly agree	never	never
Ethiopia	Shenen gibe hospital		20-29	female	Protestant	Married	MA/ MSC	Medical Laboratory	9	no							No	7071	Yes	yes	2	One or two	No concern and intrest	very difficult	No	No	No	No	No	No	No	No	No	No	0	0	No	Strongly disagree	Agree	Agree	Uncertain	Strongly disagree	Agree	Agree	Disagree	Agree	Agree	Sometimes	Sometimes
Ethiopia	JUMC		20-29	female	orthodox	Single	MA/ MSC	Nurse		no							No	4009	Yes	yes		One or two	Some concern and interest	Difficult	No	yes	No	No	yes	yes	No	No	yes	No	1	1	No	Uncertain	Agree	Strongly disagree	Disagree	Uncertain	strogly agree	Strongly disagree	strogly agree	Strongly disagree	strogly agree	Rarely	Rarely
Ethiopia	seka hospital	staff	20-29	female	orthodox	Divorced	Diploma Level IV	Nurse	2	yes	Yes	No	No	No	No	No	Yes	4105	Yes	yes	1	One or two	Uncertatin	Easy	No	No	No	yes	yes	yes	yes	yes	No	No	0	1	yes	Agree	strogly agree	Agree	strogly agree	Agree	strogly agree	strogly agree	strogly agree	Agree	strogly agree	Sometimes	never
Ethiopia	seka hospital	staff	20-29	male	orthodox	Single	Diploma Level IV	Nurse	2	no							No	4182	Yes	no		One or two	Uncertatin	Difficult	No	No	No	No	No	No	No	No	No	No	0	0	No	Agree	Disagree	strogly agree	Strongly disagree	Uncertain	Strongly disagree	strogly agree	Agree	Agree	strogly agree	Rarely	never
Ethiopia	seka hospital	staff	20-29	male	Musilim	Divorced	Diploma Level IV	Nurse	2	yes	No	Yes	No	No	No	No	Yes	4500	Yes	yes	2	One or two	Some concern and interest	Easy	No	No	No	yes	yes	yes	yes	No	No	No	0	1	yes	Agree	strogly agree	Agree	strogly agree	Agree	strogly agree	strogly agree	strogly agree	Agree	strogly agree	Sometimes	never
Ethiopia	seka hospital	staff	20-29	female	Musilim	Married	Diploma Level IV	Nurse	2	yes	No	No	No	Yes	No	No	Yes	4609	Yes	no	2	More than five	Uncertatin	Easy	No	No	No	No	No	No	No	No	No	No	0	0	No	Agree	Agree	Agree	Agree	Agree	Agree	Agree	Agree	Agree	Agree	never	never
Ethiopia	JUMC	Nurse	20-29	female	orthodox	Married	Diploma Level IV	Nurse	4	no							No	4610	Yes	no		One or two	Some concern and interest	Difficult	No	yes	yes	yes	No	No	No	yes	No	No	1	0	yes	Uncertain	Uncertain	Agree	Uncertain	Agree	Uncertain	Disagree	Agree	Agree	Agree	very often	Often
Ethiopia	seka hospital	staff	20-29	female	orthodox	Married	Diploma Level IV	Nurse	4	yes	No	No	No	Yes	No	No	Yes	5358	Yes	yes	2	One or two	Some concern and interest	Very easy	No	No	No	No	No	No	No	yes	No	No	0	0	No	Disagree	Uncertain	strogly agree	Strongly disagree	Uncertain	Strongly disagree	Uncertain	Disagree	Uncertain	Strongly disagree	Sometimes	Rarely
Ethiopia	JUMC	doctor	20-29	male	orthodox	Single	MD	Medical doctor	1	no							No	6000	Yes	no		More than five	Some concern and interest	Easy	No	No	No	No	No	yes	No	yes	No	No	0	0	No	Disagree	Disagree	Disagree	Strongly disagree	Uncertain	Agree	Strongly disagree	Uncertain	Agree	Uncertain	Often	Sometimes
Ethiopia	JUMC		20-29	female	Protestant	Single	Diploma Level IV	Medical doctor		no							No	6000	Yes	no		Three to Five	Uncertatin	Easy	No	No	No	No	No	No	No	No	No	No	0	0	No	Strongly disagree	Disagree	Disagree	Strongly disagree	Strongly disagree	Disagree	Uncertain	Disagree	Strongly disagree	Disagree	Rarely	Rarely
Ethiopia	seka hospital	staff	20-29	female	orthodox	Single	MA/ MSC	Medical Laboratory	2	no							No	6061	No	yes	1	More than five	No concern and intrest	very difficult	No	No	No	No	No	No	yes	No	yes	No	0	0	yes	Agree	Uncertain	strogly agree	strogly agree	Strongly disagree	Agree	strogly agree	Agree	Agree	Agree	Rarely	Rarely
Ethiopia	nada hospital		20-29	female	orthodox	Divorced	MA/ MSC	Nurse	2	no							No	6093	Yes	yes	3	More than five	No concern and intrest	Very easy	yes	yes	yes	yes	No	No	yes	yes	yes	No	0	0	yes	Disagree	Uncertain	Uncertain	Uncertain	Uncertain	Agree	Disagree	Disagree	Disagree	Strongly disagree	Rarely	never
Ethiopia	nada hospital		20-29	male	Musilim	Single	MA/ MSC	Others	2	yes	Yes	Yes	Yes	Yes	Yes	No	Yes	6093	Yes	yes	2	One or two	Uncertatin	Easy	No	No	No	No	No	No	No	No	No	No	0	0	No	strogly agree	strogly agree	Uncertain	Agree	Agree	strogly agree	Agree	Agree	strogly agree	strogly agree	never	Rarely
Ethiopia	nada hospital		20-29	female	Protestant	Single	MA/ MSC	Medical Laboratory	2	no							No	6093	No	no	2	Three to Five	Uncertatin	Easy	No	No	No	yes	No	No	No	No	No	No	1	0	yes	Agree	Disagree	Agree	Disagree	strogly agree	Uncertain	Disagree	Agree	Agree	Agree	Sometimes	never
Ethiopia	nada hospital	nurse	20-29	female	Protestant	Married	MA/ MSC	Nurse	1	yes	No	No	No	Yes	No	No	No	6093	Yes	yes	2	One or two	No concern and intrest	Easy	No	No	No	yes	No	No	yes	yes	No	No	0	0	No	strogly agree	Agree	Agree	Agree	strogly agree	Agree	Agree	Agree	strogly agree	strogly agree	Rarely	never
Ethiopia	nada hospital	staff	20-29	male	orthodox	Single	MA/ MSC	Medical Laboratory		no							No	6100	Yes	yes	1	Three to Five	Uncertatin	Difficult	No	No	No	yes	No	No	No	No	No	No	1	0	No	Agree	Disagree	Agree	strogly agree	Agree	Agree	Agree	Agree	Agree	Agree	Rarely	never
Ethiopia	Agaro Hospital		20-29	female	orthodox	Single	MA/ MSC	Nurse		no							No	6193	Yes	yes	1	One or two	No concern and intrest	Easy	No	No	No	No	No	No	No	yes	yes	No	0	0	No	strogly agree	Agree	strogly agree	strogly agree	strogly agree	Uncertain	strogly agree	strogly agree	strogly agree	strogly agree	never	never
Ethiopia	seka hospital	staff	20-29	female	orthodox	Single	MA/ MSC	Medical Laboratory	2	no							No	6193	Yes	yes	2	Three to Five	No concern and intrest	Easy	No	yes	No	No	No	No	yes	No	yes	No	0	0	No	Agree	Disagree	Agree	Disagree	Disagree	Disagree	Disagree	Disagree	Agree	Uncertain	Rarely	never
Ethiopia	nada hospital	haed nurse	20-29	male	Musilim	Single	MA/ MSC	Nurse	3	no							No	6193	Yes	no		None	Uncertatin	Easy	No	No	No	No	No	No	No	No	No	No	0	0	No	Disagree	Strongly disagree	Disagree	Disagree	Strongly disagree	Uncertain	Disagree	Uncertain	Strongly disagree	Strongly disagree	Rarely	never
Ethiopia	Shenen gibe hospital		20-29	female	Musilim	Single	MA/ MSC	Nurse	3	yes	Yes	No	No	No	No	No	No	6193	Yes	no		Three to Five	No concern and intrest	Difficult	No	No	No	No	No	No	No	yes	yes	No	0	0	No	Uncertain	strogly agree	strogly agree	strogly agree	strogly agree	strogly agree	Disagree	strogly agree	strogly agree	strogly agree	never	never
Ethiopia	seka hospital	staff	20-29	male	Musilim	Single	MA/ MSC	Others	2	no							No	6193	Yes	yes	1	One or two	Uncertatin	Easy	No	No	No	yes	No	No	No	yes	No	No	0	0	No	Strongly disagree	Uncertain	strogly agree	Agree	Agree	Agree	Agree	Agree	Agree	Agree	Sometimes	Rarely
Ethiopia	nada hospital		20-29	male	orthodox	Single	MA/ MSC	Nurse	1	no							No	6193	Yes	no		One or two	Uncertatin	Difficult	No	No	No	No	No	yes	No	yes	yes	No	1	0	yes	Agree	Uncertain	Agree	Agree	Agree	Agree	Disagree	Disagree	Agree	Agree	Rarely	never
Ethiopia	JUMC	staff	20-29	female	orthodox	Single	MA/ MSC	Nurse	1	no							Yes	6193	No	no		Three to Five	Uncertatin	Easy	No	No	No	No	No	No	No	No	No	No	0	0	No	Strongly disagree	Strongly disagree	Agree	Strongly disagree	Strongly disagree	Strongly disagree	Disagree	Strongly disagree	Strongly disagree	Strongly disagree	Rarely	Sometimes
Ethiopia	seka hospital	staff	20-29	female	orthodox	Single	MA/ MSC	Others	1	no							No	6193	Yes	no		Three to Five	No concern and intrest	Easy	No	yes	No	No	No	yes	yes	yes	No	No	0	0	yes	Agree	Strongly disagree	Agree	Strongly disagree	Agree	strogly agree	Agree	Agree	Uncertain	Agree	Sometimes	Sometimes
Ethiopia	nada hospital		20-29	male	orthodox	Single	MA/ MSC	Nurse	3	no							No	7071	No	yes	1	One or two	Uncertatin	Easy	No	No	No	yes	No	No	No	No	No	No	0	0	No	Agree	Disagree	Agree	Disagree	Agree	Uncertain	Uncertain	Uncertain	Uncertain	Uncertain	Sometimes	never
Ethiopia	seka hospital	nurse	20-29	female	Protestant	Married	MA/ MSC	Nurse	3	no							No	7071	Yes	no		One or two	Uncertatin	Difficult	No	No	No	No	No	No	No	yes	No	No	0	0	No	Uncertain	strogly agree	strogly agree	Uncertain	strogly agree	Agree	strogly agree	strogly agree	Agree	Agree	Sometimes	never
Ethiopia	Agaro Hospital	pharmcy	20-29	female	Musilim	Married	MA/ MSC	Pharamcist	3	yes	Yes	No	No	No	No	No	Yes		Yes	yes	2	One or two	Uncertatin	Difficult	yes	yes	yes	yes	yes	No	No	No	yes	yes	0	0	yes	Disagree	Agree	Strongly disagree	Agree	strogly agree	strogly agree	Agree	Agree	strogly agree	Agree	never	never
Ethiopia	JUMC		20-29	male	Protestant	Single	Diploma Level IV	Medical doctor		yes							Yes		Yes	no		One or two	Some concern and interest	Easy	No	No	No	No	No	No	No	No	No	No	0	0	No	strogly agree	Uncertain	Uncertain	Agree	strogly agree	Strongly disagree	Strongly disagree	Uncertain	Agree	Disagree	Rarely	Sometimes
Ethiopia	nada hospital		20-29	male	Catholic	Single	MA/ MSC	Nurse	1	yes	No	Yes	No	Yes	No	No	No		Yes	yes	2	None	No concern and intrest	Easy	No	No	No	No	No	No	No	No	No	yes	0	0	No	strogly agree	strogly agree	Agree	Uncertain	Uncertain	Agree	strogly agree	strogly agree	strogly agree	strogly agree	never	never
Ethiopia	nada hospital		20-29	female	Musilim	Married	MA/ MSC	Nurse		no							No		No	no		None	A lot of concern and interest	Easy	No	No	No	No	No	No	No	No	No	No	0	0	No	Agree	Uncertain	strogly agree	Strongly disagree	Strongly disagree	strogly agree	strogly agree	Strongly disagree	strogly agree	strogly agree	never	never
Ethiopia	Shenen gibe hospital		20-29	female	Musilim	Married	Diploma Level IV	Nurse	1	no							No	3031	Yes	no		None	No concern and intrest	Difficult	No	No	No	No	No	No	No	No	No	No	0	0	No	strogly agree	Agree	Uncertain	Strongly disagree	Strongly disagree	Agree	Agree	Agree	Agree	Agree	Rarely	Sometimes
Ethiopia	nada hospital		20-29	male	Protestant	Single	Diploma Level IV	Nurse	1	yes	No	Yes	No	No	No	Yes	Yes	4066	Yes	yes	2	Three to Five	Uncertatin	Easy	No	No	No	No	No	No	No	No	No	No	0	0	No	strogly agree	strogly agree	Uncertain	Strongly disagree	Strongly disagree	Agree	Agree	Strongly disagree	strogly agree	strogly agree	Rarely	never
Ethiopia	JUMC	nurse	20-29	male	Musilim	Single	MA/ MSC	Nurse	2	yes	Yes	No	No	Yes	No	No	Yes	4132	Yes	yes	1	One or two	No concern and intrest	Difficult	No	No	No	No	yes	yes	yes	No	No	No	1	0	yes	Agree	strogly agree	strogly agree	strogly agree	Agree	Uncertain	Agree	Uncertain	Agree	Uncertain	Sometimes	Rarely
Ethiopia	JUMC		20-29	female	Protestant	Married	Diploma Level IV	Nurse	3	no							No	4200	Yes	no		One or two	No concern and intrest	Easy	yes	No	No	yes	No	No	No	No	No	No	0	0	No	Agree	strogly agree	Agree	Agree	Agree	Uncertain	Agree	Agree	Agree	Uncertain	Rarely	never
Ethiopia	seka hospital	staff	20-29	female	orthodox	Single	Diploma Level IV	Nurse	1	no							No	4346	Yes	no		More than five	Uncertatin	Difficult	No	No	No	No	No	No	No	No	yes	No	0	0	yes	Agree	Disagree	strogly agree	Disagree	Uncertain	Disagree	Strongly disagree	strogly agree	strogly agree	Uncertain	never	never
Ethiopia	seka hospital	staff	20-29	female	orthodox	Single	Diploma Level IV	Nurse	1	no							No	4365	Yes	no		More than five	No concern and intrest	very difficult	No	No	No	No	No	No	No	No	No	No	0	0	No	Agree	Agree	Agree	Uncertain	Agree	Uncertain	Disagree	Disagree	Agree	Agree	never	never
Ethiopia	nada hospital		20-29	female	Musilim	Single	Diploma Level IV	Nurse	1	yes							No	4606	Yes	yes	2	One or two	A lot of concern and interest	Difficult	No	No	yes	No	yes	No	No	No	yes	yes	1	0	yes	Agree	Uncertain	Agree	Agree	Uncertain	Agree	Disagree	Disagree	Disagree	Agree	Rarely	never
Ethiopia	Agaro Hospital		20-29	male	Musilim	Single	Diploma Level IV	Pharamcist	2	no							Yes	4607	Yes	yes	2	More than five	Some concern and interest	Easy	No	No	No	yes	No	No	No	No	No	No	0	0	No	Strongly disagree	Agree	Disagree	Disagree	Strongly disagree	Strongly disagree	Strongly disagree	Disagree	Strongly disagree	Strongly disagree	Rarely	never
Ethiopia	nada hospital	head nurse	20-29	male	others	Single	Diploma Level IV	Medical Laboratory	1	yes	No	No	Yes	No	No	No	Yes	4609	No	no		None	No concern and intrest	Easy	No	No	No	No	No	yes	yes	No	yes	No	0	0	No	strogly agree	strogly agree	Strongly disagree	strogly agree	Agree	Strongly disagree	strogly agree	strogly agree	Agree	strogly agree	never	Rarely
Ethiopia	seka hospital	staff	20-29	male	orthodox	Married	Diploma Level IV	Nurse	3	yes	No	No	No	No	Yes	No	Yes	4609	Yes	yes	1	One or two	No concern and intrest	Very easy	No	No	No	No	No	No	No	No	No	No	0	0	No	strogly agree	strogly agree	strogly agree	strogly agree	strogly agree	strogly agree	strogly agree	strogly agree	strogly agree	strogly agree	Sometimes	never
Ethiopia	nada hospital	nurse	20-29	female	Protestant	Single	Diploma Level IV	Nurse	2	yes	No	No	No	Yes	No	No	Yes	4660	Yes	yes	2	None	Some concern and interest	Easy	No	No	No	No	No	No	yes	No	No	No	0	0	No	strogly agree	strogly agree	Disagree	strogly agree	strogly agree	strogly agree	strogly agree	strogly agree	Agree	Agree	Rarely	never
Ethiopia	JUMC	staff	20-29	male	Protestant	Single	MA/ MSC	Nurse	3	yes	Yes	No	No	No	No	No	Yes	4700	Yes	yes	1	Three to Five	Uncertatin	Difficult	yes	yes	yes	No	yes	yes	No	yes	No	yes	1	1	No	Agree	Uncertain	strogly agree	Agree	Uncertain	Agree	Uncertain	strogly agree	Agree	Agree	Sometimes	Often
Ethiopia	Agaro Hospital		20-29	male	Musilim	Married	MA/ MSC	Medical Laboratory		no							No	4700	Yes	no		Three to Five	Some concern and interest	Difficult	No	No	No	No	No	No	No	No	No	No	0	0	No	Strongly disagree	Strongly disagree	Strongly disagree	Strongly disagree	Strongly disagree	Strongly disagree	Strongly disagree	Strongly disagree	Strongly disagree	Strongly disagree	never	never
Ethiopia	JUMC		20-29	female	Musilim	Married	MA/ MSC	Nurse	3	no							Yes	5000	No	yes	2	More than five	A lot of concern and interest	Easy	No	No	No	No	No	No	No	No	No	No	0	0	No	strogly agree	Uncertain	Strongly disagree	strogly agree	strogly agree	strogly agree	strogly agree	strogly agree	Strongly disagree	strogly agree	never	never
Ethiopia	seka hospital	staff	20-29	female	Musilim	Single	MA/ MSC	Medical Laboratory	2	yes	No	No	No	No	No	Yes	Yes	6061	No	yes	2	None	No concern and intrest	Very easy	No	No	yes	No	No	No	No	No	No	No	1	0	No	Agree	Agree	Agree	Agree	strogly agree	Uncertain	strogly agree	Uncertain	Agree	Agree	never	never
Ethiopia	nada hospital		20-29	male	Musilim	Married	MA/ MSC	Nurse	3	yes	No	No	No	Yes	No	No	No	6061	Yes	yes	2	One or two	No concern and intrest	Easy	No	No	No	yes	No	No	No	yes	yes	No	0	0	No	Uncertain	strogly agree	Disagree	Agree	Agree	strogly agree	strogly agree	Uncertain	Agree	Agree	Sometimes	Rarely
Ethiopia	nada hospital		20-29	male	Protestant	Single	MA/ MSC	Nurse	2	yes	Yes	No	No	No	No	No	No	6093	No	yes	1	One or two	Uncertatin	Very easy	No	No	No	yes	No	No	No	No	No	No	0	0	No	Agree	Disagree	Agree	Disagree	strogly agree	Disagree	Disagree	Agree	Agree	Agree	Sometimes	never
Ethiopia	nada hospital	nurse	20-29	female	orthodox	Single	Diploma Level IV	Nurse	3	yes	No	Yes	No	Yes	No	No	Yes	6093	Yes	yes	2	One or two	Some concern and interest	Easy	No	No	No	No	No	No	No	No	No	No	0	0	No	Agree	Agree	strogly agree	strogly agree	Agree	Agree	Agree	Strongly disagree	Strongly disagree	Agree	Rarely	Rarely
Ethiopia	JUMC		20-29	female	Musilim	Single	MA/ MSC	Nurse	5	no							No	6093	Yes	no		One or two	No concern and intrest	Easy	No	No	No	No	No	No	No	No	No	No	0	0	No	Agree	Disagree	Agree	Disagree	Agree	Disagree	Agree	Disagree	Agree	Disagree	Sometimes	Sometimes
Ethiopia	seka hospital		20-29	male	Protestant	Single	MA/ MSC	Nurse	2	no							No	6113	No	no		More than five	Some concern and interest	Easy	No	No	No	No	No	No	No	yes	No	No	0	0	No	Strongly disagree	Disagree	Strongly disagree	Strongly disagree	Strongly disagree	Disagree	Strongly disagree	Disagree	Strongly disagree	Disagree	Often	never
Ethiopia	Agaro Hospital	nurse	20-29	male	Musilim	Single	MA/ MSC	Nurse		yes	No	No	No	Yes	No	No	Yes	6193	Yes	yes	3	None	Some concern and interest	Easy	No	No	No	No	yes	yes	No	No	yes	yes	0	0	yes	Strongly disagree	Uncertain	Uncertain	Strongly disagree	Strongly disagree	Uncertain	Disagree	Disagree	Strongly disagree	Strongly disagree	never	never
Ethiopia	Agaro Hospital		20-29	male	Musilim	Single	MA/ MSC	Nurse	1	no							No	6193	Yes	yes	2	One or two	Uncertatin	very difficult	yes	No	No	yes	No	yes	No	yes	yes	No	0	0	No	strogly agree	Strongly disagree	Agree	Disagree	Uncertain	strogly agree	Uncertain	strogly agree	Uncertain	Agree	very often	Often
Ethiopia	nada hospital	nurse	20-29	female	Protestant	Married	MA/ MSC	Others	1	yes	No	No	No	No	No	Yes	Yes	6193	Yes	yes	2	One or two	No concern and intrest	Easy	No	No	No	No	No	yes	No	No	No	No	0	0	yes	strogly agree	strogly agree	Strongly disagree	strogly agree	Agree	Strongly disagree	strogly agree	strogly agree	Agree	strogly agree	never	Rarely
Ethiopia	Shenen gibe hospital		20-29	female	Protestant	Married	MA/ MSC	Medical Laboratory	5	no							No	6193	Yes	yes	2	One or two	Uncertatin	Difficult	No	No	No	No	No	No	No	yes	No	No	0	0	No	strogly agree	strogly agree	strogly agree	strogly agree	strogly agree	strogly agree	strogly agree	strogly agree	strogly agree	strogly agree	Rarely	never
Ethiopia	nada hospital	staff	20-29	female	orthodox	Single	MA/ MSC	Nurse	1	no							No	6193	Yes	yes	2	One or two	Uncertatin	Difficult	No	No	No	No	No	No	No	yes	yes	yes	1	0	yes	Agree	Uncertain	Agree	Agree	Agree	Agree	Disagree	Disagree	Disagree	Disagree	Rarely	never
Ethiopia	nada hospital		20-29	female	Musilim	Single	MA/ MSC	Nurse	2	yes	No	No	Yes	No	No	No	No	6193	Yes	yes	2	None	No concern and intrest	Easy	No	No	No	No	No	No	No	No	No	No	0	0	No	strogly agree	strogly agree	strogly agree	Strongly disagree	Strongly disagree	Uncertain	strogly agree	strogly agree	strogly agree	strogly agree	never	never
Ethiopia	nada hospital	nurse	20-29	male	orthodox	Single	MA/ MSC	Nurse	1	yes	No	No	No	Yes	No	No	No	6193	Yes	yes	2	One or two	No concern and intrest	Easy	yes	No	No	No	No	No	No	No	yes	No	0	0	No	strogly agree	Agree	Disagree	Disagree	Agree	Agree	strogly agree	Agree	strogly agree	strogly agree	never	never
Ethiopia	Shenen gibe hospital		20-29	male	Musilim	Married	MA/ MSC	Medical Laboratory	10	yes	No	No	No	No	Yes	Yes	No	6193	No	yes	2	More than five	Some concern and interest	Easy	No	No	No	No	No	No	No	No	No	No	0	0	No	Agree	Uncertain	strogly agree	Agree	Agree	strogly agree	Uncertain	strogly agree	Agree	strogly agree	never	Rarely
Ethiopia	JUMC		20-29	male	orthodox	Single	MA/ MSC	Nurse	1	yes	No	No	No	No	No	Yes	No	6193	No	no		Three to Five	Uncertatin	Easy	No	No	No	No	No	No	No	No	No	No	0	0	No	Agree	Agree	Agree	Agree	Agree	Agree	Agree	Agree	Agree	Agree	Sometimes	Sometimes
Ethiopia	JUMC	staff	20-29	female	orthodox	Married	MA/ MSC	Nurse	3	yes	Yes	Yes	No	No	No	No	No	6193	Yes	no		More than five	No concern and intrest	Very easy	No	No	No	No	No	No	yes	yes	yes	No	0	0	No	strogly agree	Disagree	strogly agree	Uncertain	strogly agree	strogly agree	strogly agree	strogly agree	strogly agree	strogly agree	Rarely	never
Ethiopia	Agaro Hospital		20-29	male	Musilim	Single	MA/ MSC	Nurse	4	no							No	6193	Yes	yes	2	None	Uncertatin	Difficult	yes	yes	yes	yes	No	yes	No	yes	No	No	1	1	No	strogly agree	Uncertain	Uncertain	strogly agree	Uncertain	Disagree	strogly agree	Strongly disagree	strogly agree	Uncertain	very often	Often
Ethiopia	nada hospital		20-29	male	Musilim	Single	MA/ MSC	Nurse	1	no							No	6193	Yes	yes	2	One or two	Some concern and interest	very difficult	No	No	No	No	No	No	No	No	No	No	1	0	yes	Agree	Uncertain	Agree	Agree	Agree	Agree	Uncertain	Uncertain	Uncertain	Agree	Rarely	never
Ethiopia	nada hospital	nurse	20-29	male	Musilim	Single	MA/ MSC	Others	1	no	No	No	No	Yes	No	No	No	6193	Yes	yes	2	None	No concern and intrest	Very easy	No	No	No	No	No	No	No	No	No	yes	1	0	yes	strogly agree	Uncertain	Uncertain	Uncertain	Agree	Agree	Agree	Uncertain	Uncertain	Agree	never	never
Ethiopia	Agaro Hospital		20-29	male	Musilim	Single	MA/ MSC	Nurse	1	no							No	6193	Yes	yes	2	None	No concern and intrest	Easy	No	No	yes	yes	No	yes	No	yes	No	No	1	0	yes	strogly agree	Uncertain	strogly agree	strogly agree	Uncertain	Uncertain	Uncertain	Agree	Agree	Agree	very often	very often
Ethiopia	seka hospital	nurse	20-29	male	Musilim	Single	MA/ MSC	Nurse	2	no							No	6193	Yes	no		Three to Five	No concern and intrest	Easy	No	No	yes	No	No	yes	No	yes	No	No	1	0	No	Agree	Agree	Agree	Uncertain	Agree	Disagree	Uncertain	Agree	Disagree	Disagree	never	never
Ethiopia	seka hospital	pharmacy	20-29	female	Musilim	Single	MA/ MSC	Pharamcist	3	no							No	6500	Yes	yes	2	One or two	No concern and intrest	Easy	No	yes	No	yes	No	No	No	No	No	No	0	0	No	Uncertain	Disagree	Disagree	Disagree	Uncertain	Agree	Disagree	Uncertain	Agree	Disagree	Sometimes	Rarely
Ethiopia	Shenen gibe hospital	nurse	20-29	male	orthodox	Married	MA/ MSC	Nurse	6	yes	Yes	No	No	No	No	No	Yes	7071	No	no		More than five	No concern and intrest	Difficult	No	No	No	No	No	No	No	No	No	No	0	0	No	strogly agree	Agree	Uncertain	Uncertain	Agree	Agree	Agree	Agree	Disagree	Disagree	Rarely	Rarely
Ethiopia	Shenen gibe hospital	nurse	20-29	male	Protestant	Married	MA/ MSC	Nurse		no							Yes	7071	No	yes	1	Three to Five	Uncertatin	Difficult	No	No	yes	yes	yes	yes	No	yes	yes	No	0	0	No	strogly agree	strogly agree	Strongly disagree	strogly agree	Strongly disagree	Agree	Agree	strogly agree	strogly agree	Disagree	never	never
Ethiopia	seka hospital	staff	20-29	female	Protestant	Married	MA/ MSC	Others	3	yes	No	No	No	No	No	Yes	No	7071	Yes	yes	2	None	Uncertatin	very difficult	No	yes	No	yes	No	No	No	No	yes	No	0	0	yes	Strongly disagree	Agree	Strongly disagree	Strongly disagree	Disagree	Disagree	Agree	Strongly disagree	Uncertain	Strongly disagree	never	never
Ethiopia	JUMC		20-29	female	orthodox	Married	MA/ MSC	Others	5	no							Yes	7071	No	no		None	Uncertatin	very difficult	No	No	No	No	yes	No	No	No	No	No	0	0	No	Uncertain	Strongly disagree	strogly agree	Strongly disagree	Agree	Uncertain	Agree	Strongly disagree	Agree	Agree	very often	never
Ethiopia	JUMC		20-29	female	orthodox	Married	MA/ MSC	Nurse	5	no							No	7071	No	no		One or two	No concern and intrest	Easy	No	No	No	No	No	No	No	No	No	No	0	0	No	Agree	Agree	Agree	Agree	Agree	Agree	Agree	Agree	Agree	Agree	Often	Often
Ethiopia	seka hospital	staff	20-29	female	orthodox	Single	MA/ MSC	Nurse	3	no							No	7071	No	no		None	Some concern and interest	Easy	No	No	yes	No	yes	yes	No	yes	yes	No	1	0	yes	Strongly disagree	Strongly disagree	Strongly disagree	Strongly disagree	Strongly disagree	Strongly disagree	Strongly disagree	Agree	Agree	Strongly disagree	Often	very often
Ethiopia	nada hospital		20-29	female	Musilim	Married	MA/ MSC	Pharamcist	1	no							No	7071	Yes	no		One or two	Some concern and interest	very difficult	No	No	No	No	No	No	No	No	No	No	0	0	No	strogly agree	Uncertain	strogly agree	strogly agree	strogly agree	strogly agree	strogly agree	strogly agree	strogly agree	strogly agree	very often	very often
Ethiopia	Shenen gibe hospital		20-29	male	Musilim	Single	MA/ MSC	Nurse		yes	No	Yes	No	No	No	No	Yes	7071	No	yes	3	Three to Five	Uncertatin	Easy	No	No	No	No	No	No	No	No	No	No	0	0	No	Agree	Uncertain	Agree	Strongly disagree	strogly agree	strogly agree	Agree	Agree	strogly agree	strogly agree	Sometimes	Often
Ethiopia	nada hospital		20-29	female	orthodox	Single	MA/ MSC	Nurse	3	yes	No	No	No	Yes	No	No	Yes	7071	Yes	yes	2	None	A lot of concern and interest	Easy	No	No	No	No	No	No	No	No	yes	No	0	0	No	strogly agree	Agree	Agree	Agree	Uncertain	Uncertain	strogly agree	strogly agree	Uncertain	strogly agree	never	never
Ethiopia	nada hospital		20-29	female	Musilim	Single	MA/ MSC	Medical Laboratory	3	yes	Yes	No	No	No	No	No	No	7071	No	yes	2	None	No concern and intrest	Easy	No	No	No	yes	No	No	No	No	No	No	0	0	No	Agree	Disagree	Agree	Disagree	strogly agree	Agree	Disagree	Disagree	Agree	Agree	never	never
Ethiopia	Agaro Hospital		20-29	male	Musilim	Single	MA/ MSC	Others	3	no							No	7111	Yes	no		None	No concern and intrest	very difficult	No	No	No	No	No	No	No	No	No	No	0	0	No	strogly agree	strogly agree	strogly agree	strogly agree	strogly agree	strogly agree	strogly agree	strogly agree	strogly agree	strogly agree	never	never
Ethiopia	nada hospital	GP	20-29	male	Musilim	Married	MD	Medical doctor	1	no							No	9056	Yes	yes	2	Three to Five	Some concern and interest	Difficult	No	No	No	No	No	No	No	yes	yes	No	0	0	yes	Agree	Uncertain	Agree	Agree	Agree	Agree	Disagree	Disagree	Disagree	Agree	Rarely	never
Ethiopia	nada hospital	staff	20-29	female	orthodox	Married	MA/ MSC	Nurse	2	no							No		Yes	no		One or two	Uncertatin	Very easy	No	No	yes	yes	No	yes	yes	yes	yes	No	0	0	yes	Agree	Uncertain	Disagree	Agree	strogly agree	strogly agree	strogly agree	strogly agree	strogly agree	Agree	Rarely	never
Ethiopia	JUMC		20-29	male	orthodox	Single	MA/ MSC	Pharamcist	4	yes	No	Yes	No	No	No	No	No		No	yes	2	None	No concern and intrest	Difficult	No	No	No	No	No	No	No	No	No	No	0	0	No	Strongly disagree	Disagree	Uncertain	Disagree	Uncertain	Uncertain	Disagree	Disagree	Uncertain	Agree	never	never
Ethiopia	seka hospital		20-29	male	Musilim	Single	MA/ MSC	Nurse	2	no							No		Yes	yes	2	More than five	No concern and intrest	Easy	No	No	No	No	No	No	No	No	No	No	0	0	No	Agree	Agree	Agree	Uncertain	Agree	Agree	Agree	Agree	Agree	Agree	Sometimes	Sometimes
Ethiopia	Agaro Hospital		20-29	female	Musilim	Single	MD	Medical doctor		no							No	10000	No	yes	2	One or two	Uncertatin	Very easy	No	No	No	No	No	No	No	No	No	No	0	0	No	Strongly disagree	Disagree	Uncertain	Uncertain	Agree	Agree	strogly agree	Uncertain	Uncertain	Disagree	never	Rarely
Ethiopia	JUMC		20-29	male	orthodox	Single	MD	Others	3	no							No	10150	Yes	no		One or two	Uncertatin	Difficult	No	No	No	yes	No	No	No	No	No	No	0	0	No	Strongly disagree	Agree	Agree	Strongly disagree	Uncertain	Strongly disagree	Strongly disagree	Strongly disagree	Uncertain	Agree	Rarely	very often
Ethiopia	nada hospital	staff	20-29	male	Musilim	Single	Diploma Level IV	Medical Laboratory	2	yes	Yes	Yes	Yes	Yes	Yes	Yes	Yes	4041	Yes	yes	2	None	No concern and intrest	Very easy	No	No	No	No	No	No	No	No	yes	No	0	0	yes	Agree	Agree	Uncertain	Strongly disagree	Strongly disagree	Uncertain	Uncertain	Strongly disagree	Agree	Agree	never	never
Ethiopia	Shenen gibe hospital		20-29	female	Protestant	Single	MA/ MSC	Others	6	no							No	4200	Yes	no		One or two	No concern and intrest	Easy	No	No	No	No	No	No	No	No	No	No	0	0	yes	strogly agree	strogly agree	strogly agree	strogly agree	strogly agree	strogly agree	strogly agree	strogly agree	strogly agree	strogly agree	Rarely	never
Ethiopia	nada hospital		20-29	male	Musilim	Single	Diploma Level IV	Nurse	3	yes	No	No	No	Yes	No	No	No	4600	Yes	no		Three to Five	Some concern and interest	Easy	No	No	No	No	No	No	No	No	No	No	0	0	No	Uncertain	Strongly disagree	Uncertain	Uncertain	Uncertain	Agree	Uncertain	Uncertain	Agree	Agree	never	Rarely
Ethiopia	Agaro Hospital		20-29	male	Protestant	Single	Diploma Level IV	Medical Laboratory	4	no							No	4609	Yes	yes	1	None	Uncertatin	Very easy	No	No	No	No	No	No	No	No	No	No	0	0	No	Agree	Agree	Agree	Agree	Agree	Uncertain	Disagree	Agree	Disagree	Uncertain	Rarely	never
Ethiopia	Shenen gibe hospital		20-29	male	Musilim	Single	Diploma Level IV	Others	3	yes	No	No	No	No	Yes	No	Yes	4609	Yes	yes	3	Three to Five	Uncertatin	Difficult	No	No	yes	yes	No	No	No	yes	yes	No	0	1	yes	Agree	Agree	Uncertain	Agree	strogly agree	Agree	strogly agree	Uncertain	Uncertain	Agree	Rarely	Often
Ethiopia	Agaro Hospital		20-29	female	Musilim	Single	MA/ MSC	Medical Laboratory	3	no							No	4700	Yes	yes	1	One or two	Some concern and interest	Easy	No	No	No	No	No	No	No	No	No	No	0	0	No	Disagree	Uncertain	Uncertain	Uncertain	Agree	Uncertain	Disagree	Uncertain	Disagree	Disagree	Rarely	never
Ethiopia	Agaro Hospital		20-29	female	Musilim	Married	MA/ MSC	Nurse	2	yes	No	Yes	No	No	No	No	Yes	4700	Yes	yes	2	Three to Five	Uncertatin	Difficult	No	No	No	No	yes	No	No	No	No	No	1	0	No	strogly agree	strogly agree	Agree	Uncertain	Agree	Agree	Uncertain	Uncertain	Agree	Uncertain	Sometimes	Sometimes
ethiopia	Agaro Hospital		20-29	male	Musilim	Single	MA/ MSC	Nurse	5	yes	Yes	Yes	No	No	Yes	No	Yes	5000	No	yes	2	More than five	Some concern and interest	Difficult	No	No	No	No	No	No	No	yes	No	No	0	0	No	Agree	Agree	Agree	Agree	Agree	Agree	Agree	Agree	Agree	Agree	Rarely	Rarely
Ethiopia	JUMC		20-29	male	Musilim	Married	MA/ MSC	Nurse	10	yes	Yes	No	No	No	No	No	No	5300	No	yes	1	More than five	No concern and intrest	Easy	No	No	No	No	No	No	No	No	No	No	0	0	No	strogly agree	Agree	strogly agree	strogly agree	strogly agree	strogly agree	strogly agree	strogly agree	strogly agree	strogly agree	never	never
Ethiopia	JUMC		20-29	female	Protestant	Married	MA/ MSC	Nurse	4	no							Yes	5300	No	no		One or two	A lot of concern and interest	Very easy	No	No	No	No	No	No	No	No	No	No	0	0	No	Agree	Uncertain	Uncertain	Uncertain	strogly agree	strogly agree	strogly agree	Uncertain	Uncertain	Uncertain	never	never
Ethiopia	JUMC		20-29	female	orthodox	Single	Diploma Level IV	Nurse	4	no							No	5321	Yes	no		None	A lot of concern and interest	very difficult	No	yes	yes	No	yes	No	No	yes	No	No	1	0	yes	Disagree	Disagree	Strongly disagree	Strongly disagree	Strongly disagree	Uncertain	Strongly disagree	Strongly disagree	Disagree	Strongly disagree	Often	Often
Ethiopia	JUMC		20-29	female	orthodox	Single	MA/ MSC	Medical doctor	1	no							No	6000	No	yes	2	Three to Five	Some concern and interest	Difficult	No	No	No	No	No	No	No	No	No	No	0	0	No	strogly agree	Disagree	Agree	Disagree	Uncertain	Agree	Agree	Uncertain	Agree	Uncertain	Often	Sometimes
Ethiopia	nada hospital	nurse	20-29	male	Protestant	Single	MA/ MSC	Nurse	1	no							No	6093	Yes	no		One or two	No concern and intrest	Difficult	No	No	No	No	No	No	No	yes	No	No	0	0	No	Agree	Agree	Uncertain	Agree	Uncertain	Disagree	Agree	Strongly disagree	Agree	Agree	never	never
Ethiopia	JUMC		20-29	female	Musilim	Married	MA/ MSC	Nurse	3	no							No	6100	Yes	no		One or two	No concern and intrest	Easy	No	No	No	No	No	No	No	No	No	No	0	0	No	strogly agree	Agree	strogly agree	strogly agree	strogly agree	Agree	strogly agree	Agree	strogly agree	Agree	never	never
Ethiopia	Agaro Hospital		20-29	male	Musilim	Single	MA/ MSC	Nurse		no							No	6100	Yes	yes	1	None	No concern and intrest	very difficult	No	No	No	No	No	No	No	No	No	No	0	0	yes	Agree	Uncertain	Uncertain	Disagree	Uncertain	Uncertain	Disagree	Agree	Agree	Agree	never	never
Ethiopia	seka hospital	staff	20-29	male	orthodox	Single	MA/ MSC	Medical Laboratory	2	no							No	6100	Yes	no		One or two	A lot of concern and interest	Difficult	No	No	yes	yes	yes	No	No	yes	No	No	0	0	No	Strongly disagree	Uncertain	Agree	Strongly disagree	Uncertain	Strongly disagree	Uncertain	Uncertain	Uncertain	Uncertain	never	Rarely
Ethiopia	JUMC		20-29	female	orthodox	Single	MA/ MSC	Nurse	3	no							No	6131	Yes	no		More than five	A lot of concern and interest	very difficult	No	No	No	No	No	No	No	No	No	No	0	0	No	Agree	Uncertain	Agree	Agree	Uncertain	Disagree	strogly agree	Disagree	Agree	strogly agree	Rarely	Rarely
Ethiopia	Agaro Hospital		20-29	male	Musilim	Single	MA/ MSC	Nurse	1	no							No	6137	Yes	yes	1	One or two	Some concern and interest	very difficult	No	yes	No	yes	No	No	No	No	No	No	0	0	No	Agree	Agree	Agree	Strongly disagree	Agree	Agree	Uncertain	Agree	Agree	Uncertain
Ethiopia	seka hospital	nurse	20-29	male	Musilim	Married	MA/ MSC	Nurse	3	yes	No	No	No	Yes	No	No	No	6190	Yes	yes	2	One or two	No concern and intrest	Difficult	No	No	No	No	No	No	No	yes	yes	yes	1	0	No	Agree	Uncertain	strogly agree	Agree	Agree	Agree	strogly agree	Agree	Agree	Uncertain	never	never
Ethiopia	seka hospital	nurse	20-29	female	Musilim	Single	MA/ MSC	Nurse	1	no							No	6193	No	yes	2	More than five	No concern and intrest	Easy	No	yes	yes	yes	No	No	No	yes	No	No	0	0	yes	strogly agree	Agree	strogly agree	strogly agree	strogly agree	strogly agree	Agree	strogly agree	strogly agree	strogly agree	never	never
Ethiopia	Agaro Hospital		20-29	female	Musilim	Single	MA/ MSC	Nurse		no							No	6193	Yes	no		One or two	Uncertatin	Easy	No	No	No	No	No	No	No	No	No	No	0	0	No	Strongly disagree	strogly agree	strogly agree	Uncertain	strogly agree	strogly agree	strogly agree	Disagree	strogly agree	strogly agree	never	never
Ethiopia	seka hospital	staff	20-29	female	Musilim	Single	MA/ MSC	Others	3	no							No	6193	No	no		One or two	Some concern and interest	Very easy	No	No	No	No	No	No	No	yes	No	No	0	0	No	Disagree	Uncertain	strogly agree	Strongly disagree	Uncertain	Strongly disagree	Uncertain	Disagree	Uncertain	Strongly disagree	Sometimes	Rarely
Ethiopia	Agaro Hospital		20-29	male	Musilim	Single	MA/ MSC	Nurse	3	no							No	6193	Yes	no		Three to Five	No concern and intrest	Easy	No	No	No	No	No	No	No	No	No	No	0	0	No	Strongly disagree	Strongly disagree	Strongly disagree	Strongly disagree	Uncertain	Uncertain	Uncertain	Agree	strogly agree	Uncertain	never	never
ethoipia	Agaro Hospital	staff	20-29	male	Musilim	Married	MA/ MSC	Nurse	4	yes	No	Yes	No	No	No	No	Yes	6193	Yes	yes	2	One or two	Some concern and interest	Difficult	No	No	No	No	No	No	yes	yes	yes	yes	1	1	yes	strogly agree	strogly agree	Agree	Agree	strogly agree	Agree	strogly agree	Agree	Agree	strogly agree	Rarely	Sometimes
Ethiopia	Agaro Hospital	nurse	20-29	male	orthodox	Single	MA/ MSC	Nurse	4	yes	No	No	No	Yes	Yes	No	Yes	6193	Yes	yes	2	One or two	Uncertatin	Difficult	No	yes	yes	No	No	yes	yes	No	No	yes	1	0	yes	Strongly disagree	Uncertain	Agree	Strongly disagree	Uncertain	Strongly disagree	Disagree	Strongly disagree	Strongly disagree	Uncertain	never	never
Ethiopia	seka hospital	staff	20-29	female	orthodox	Single	MA/ MSC	Medical Laboratory	1	no							No	6193	No	no		One or two	Uncertatin	Easy	No	No	No	No	No	No	No	yes	yes	No	0	0	No	Uncertain	Disagree	Agree	Agree	Agree	Disagree	Disagree	Disagree	strogly agree	Disagree	Rarely	never
Ethiopia	Agaro Hospital		20-29	male	orthodox	Single	MA/ MSC	Nurse	2	yes	No	Yes	No	No	No	No	Yes	6194	Yes	no		Three to Five	Some concern and interest	Easy	No	No	No	No	yes	yes	No	No	No	No	0	0	No	Agree	Agree	Uncertain	Agree	Uncertain	Uncertain	Agree	strogly agree	strogly agree	Agree	Often	Sometimes
Ethiopia	Agaro Hospital	Laboratory	20-29	female	orthodox	Married	Diploma Level IV	Medical Laboratory	7	yes	No	No	No	No	No	Yes	Yes	6481	Yes	no	3	One or two	Uncertatin	very difficult	yes	yes	No	yes	No	No	yes	yes	yes	No	0	0	yes	Uncertain	strogly agree	strogly agree	Agree	Agree	Uncertain	Agree	Agree	Uncertain	Agree	Often	Often
Ethiopia	nada hospital		20-29	male	Protestant	Single	MA/ MSC	Nurse	4	yes	Yes	No	No	Yes	No	No	Yes	7071	Yes	yes	2	Three to Five	Uncertatin	Easy	No	No	No	No	No	No	No	No	No	No	0	0	No	strogly agree	Agree	strogly agree	strogly agree	Agree	Agree	Agree	Disagree	Disagree	strogly agree	Sometimes	Rarely
Ethiopia	Agaro Hospital	nurse	20-29	male	orthodox	Married	MA/ MSC	Nurse		yes	No	No	No	Yes	No	No	Yes	7071	Yes	yes	2	One or two	Uncertatin	Difficult	No	No	No	No	yes	yes	No	No	No	No	1	1	No	Strongly disagree	Strongly disagree	Agree	Agree	Disagree	Disagree	Uncertain	Uncertain	Disagree	Strongly disagree	never	never
Ethiopia	nada hospital	staff	20-29	female	Protestant	Single	MA/ MSC	Others	4	yes	No	Yes	No	Yes	No	No	No	7071	No	yes	2	None	No concern and intrest	Very easy	No	No	No	No	No	No	No	No	No	No	0	0	No	strogly agree	strogly agree	strogly agree	Strongly disagree	Strongly disagree	Strongly disagree	strogly agree	Strongly disagree	strogly agree	strogly agree	Sometimes	never
Ethiopia	nada hospital		20-29	female	Musilim	Married	Diploma Level IV	Pharamcist	1	yes	Yes	No	Yes	No	No	Yes	Yes	7071	Yes	yes	2	One or two	Uncertatin	Difficult	No	No	No	No	No	yes	No	yes	yes	No	0	0	yes	Agree	Uncertain	Agree	Agree	Agree	Agree	Disagree	Disagree	Agree	Agree	Sometimes	Rarely
Ethiopia	Agaro Hospital		20-29	male	Protestant	Single	MA/ MSC	Medical Laboratory	4	yes	No	No	No	No	No	Yes	Yes	7071	No	yes	2	None	Uncertatin	Easy	No	No	No	No	No	No	No	No	No	No	0	0	No	Agree	Agree	Agree	Agree	Agree	Agree	Agree	Agree	Agree	Agree	Rarely	never
Ethiopia	Agaro Hospital	nurse	20-29	male	orthodox	Single	MA/ MSC	Nurse	3	yes	Yes	No	No	No	No	No	Yes	7111	Yes	yes	1	Three to Five	Some concern and interest	Easy	No	No	No	No	yes	yes	yes	yes	yes	No	0	0	yes	strogly agree	strogly agree	strogly agree	strogly agree	strogly agree	Agree	Agree	Agree	strogly agree	strogly agree	Often	Often
Ethiopia	Agaro Hospital	nurse	20-29	male	Musilim	Single	MA/ MSC	Nurse	2	yes	No	Yes	No	No	No	No	Yes	7111	Yes	yes	2	Three to Five	Uncertatin	Difficult	No	No	No	No	No	No	yes	yes	No	No	0	0	yes	strogly agree	Agree	Agree	Uncertain	strogly agree	Agree	Agree	Agree	strogly agree	Agree	Often	Often
Ethiopia	nada hospital		20-29	male	Musilim	Single	MD	Nurse	1	yes	Yes	No	No	No	No	No	No	9056	No	yes	1	One or two	No concern and intrest	Very easy	No	No	No	yes	No	No	No	No	No	No	0	0	yes	Agree	Disagree	Agree	Disagree	strogly agree	Strongly disagree	Strongly disagree	Agree	Agree	Agree	Sometimes	never
Ethiopia	Agaro Hospital	medical Doctor	20-29	female	orthodox	Married	MD	Medical doctor	2	yes	No	No	Yes	No	No	No	Yes	9056	Yes	yes	2	Three to Five	Some concern and interest	Easy	No	No	No	No	No	No	yes	yes	yes	No	0	0	No	strogly agree	Agree	strogly agree	strogly agree	strogly agree	Agree	Agree	Agree	strogly agree	strogly agree	Rarely	Rarely
Ethiopia	JUMC		20-29	female	orthodox	Single	MA/ MSC	Medical doctor	2	no							No	10700	Yes	no		None	Uncertatin	very difficult	No	No	No	No	No	No	No	yes	No	No	0	0	No	Disagree	Disagree	Strongly disagree	Strongly disagree	Disagree	Strongly disagree	Strongly disagree	Strongly disagree	Uncertain	Disagree	Often	Sometimes
Ethiopia	JUMC		20-29	female	Musilim	Single	MA/ MSC	Medical doctor	4	yes	Yes	No	No	No	No	No	Yes	11305	No	yes	3	More than five	No concern and intrest	Easy	No	No	No	No	No	No	No	No	yes	No	0	0	No	Strongly disagree	Agree	Agree	Agree	Agree	Agree	Agree	Agree	Agree	Agree	Sometimes	Sometimes
Ethiopia	Agaro Hospital		20-29	female	orthodox	Married	Diploma Level IV	Others	8	yes	No	Yes	No	No	No	No	No	1978	No	yes	3	None	No concern and intrest	Difficult	No	No	No	No	No	No	No	yes	No	No	0	0	No	Uncertain	Strongly disagree	Agree	Agree	Agree	Agree	Agree	Agree	Disagree	Disagree	never	Rarely
Ethiopia	Shenen gibe hospital		20-29	female	Musilim	Married	Diploma Level IV	Pharamcist	4	yes	Yes	No	No	No	No	No	No	3031	Yes	no		One or two	No concern and intrest	Difficult	No	No	No	No	No	No	No	No	No	No	0	0	No	Strongly disagree	Strongly disagree	strogly agree	strogly agree	strogly agree	strogly agree	strogly agree	strogly agree	strogly agree	strogly agree	never	never
Ethiopia	Agaro Hospital		20-29	male	Musilim	Single	MA/ MSC	Others		yes	No	No	Yes	No	No	No	Yes	4700	Yes	yes	2	More than five	No concern and intrest	Easy	No	No	No	No	No	No	yes	No	No	No	0	0	No	Strongly disagree	Disagree	Uncertain	Agree	strogly agree	Agree	Agree	Uncertain	Disagree	Strongly disagree	Rarely	Sometimes
Ethiopia	JUMC		20-29	female	Protestant	Single	MA/ MSC	Nurse	4	yes	Yes	Yes	Yes	No	No	No	No	5053	Yes	yes	1	None	Uncertatin	very difficult	No	No	No	No	No	No	No	No	No	No	0	0	No	Strongly disagree	Strongly disagree	Strongly disagree	Strongly disagree	Strongly disagree	Strongly disagree	Strongly disagree	Strongly disagree	Strongly disagree	Strongly disagree	Rarely	Rarely
Ethiopia	JUMC		20-29	male	Protestant	Single	MA/ MSC	Medical Laboratory	3	no							Yes	5300	Yes	no		One or two	Uncertatin	Difficult	No	No	No	No	No	No	No	No	No	No	0	0	No	Agree	Agree	Agree	Uncertain	Agree	Agree	Uncertain	Disagree	Agree	Agree	Rarely	Sometimes
Ethiopia	Agaro Hospital	nurse	20-29	female	orthodox	Married	MA/ MSC	Nurse	41	no	Yes	No	No	No	No	No	Yes	5907	Yes	yes	3	One or two	Uncertatin	Difficult	No	No	No	No	yes	No	yes	yes	No	No	0	1	yes	Uncertain	Agree	Agree	Agree	strogly agree	Agree	Agree	strogly agree	Agree	strogly agree	Sometimes	Sometimes
Ethiopia	nada hospital		20-29	male	Protestant	Married	MA/ MSC	Medical Laboratory	31	yes	Yes	Yes	Yes	Yes	Yes	Yes	Yes	6093	Yes	yes	2	One or two	No concern and intrest	Easy	No	No	No	No	No	No	yes	No	No	yes	0	0	No	strogly agree	strogly agree	Uncertain	strogly agree	strogly agree	Strongly disagree	strogly agree	Strongly disagree	strogly agree	Strongly disagree	never	never
Ethiopia	nada hospital		20-29	male	Protestant	Married	MA/ MSC	Others	2	yes	No	No	Yes	No	Yes	No	No	6093	Yes	yes	2	None	No concern and intrest	very difficult	No	No	No	No	No	No	No	No	yes	yes	0	0	yes	Agree	Uncertain	Uncertain	Agree	Uncertain	Agree	Agree	Uncertain	Agree	strogly agree	never	never
Ethiopia	nada hospital		20-29	male	Protestant	Single	MA/ MSC	Others	5	no							Yes	6093	No	yes	2	More than five	No concern and intrest	Difficult	No	No	No	No	No	No	No	No	No	No	0	0	No	Strongly disagree	Strongly disagree	Strongly disagree	Strongly disagree	Disagree	Strongly disagree	Disagree	Strongly disagree	Disagree	Strongly disagree	Rarely	never
Ethiopia	nada hospital	nurse	20-29	male	Protestant	Single	MA/ MSC	Nurse	1	no							No	6093	No	yes	2	One or two	Some concern and interest	Easy	No	No	No	No	No	No	No	yes	yes	No	0	0	yes	strogly agree	Agree	Agree	Uncertain	Uncertain	Agree	Disagree	Strongly disagree	Disagree	Uncertain	never	never
Ethiopia	nada hospital		20-29	male	Musilim	Married	Diploma Level IV	Nurse	1	yes	Yes	No	Yes	No	Yes	No	No	6100	No	yes	2	One or two	No concern and intrest	very difficult	No	No	No	No	No	No	No	No	No	No	0	0	No	Strongly disagree	Strongly disagree	Strongly disagree	Strongly disagree	Disagree	Strongly disagree	Disagree	Strongly disagree	Disagree	Strongly disagree	Rarely	never
Ethiopia	nada hospital		20-29	male	Protestant	Single	MA/ MSC	Others	2	yes	No	No	Yes	No	No	No	Yes	6109	No	yes	2	More than five	No concern and intrest	very difficult	No	No	No	No	No	No	No	yes	yes	No	0	0	yes	Agree	Strongly disagree	Agree	strogly agree	Agree	Agree	Agree	Agree	Agree	Uncertain	never	never
Ethiopia	nada hospital	staff	20-29	male	Musilim	Married	MA/ MSC	Others	3	no							Yes	6193	Yes	yes	2	One or two	Some concern and interest	Difficult	No	No	No	No	No	No	No	No	No	No	0	0	No	Agree	Disagree	Uncertain	Uncertain	Agree	Agree	Uncertain	Uncertain	Uncertain	Uncertain	Rarely	never
Ethiopa	Agaro Hospital	laboratory	20-29	female	Protestant	Married	MA/ MSC	Medical Laboratory	3	yes	No	No	No	No	No	Yes	Yes	6450	Yes	yes	3	Three to Five	Uncertatin	Easy	No	No	No	No	No	No	yes	yes	yes	No	0	0	No	strogly agree	strogly agree	Agree	Uncertain	Uncertain	Agree	Agree	Agree	Agree	Agree	Often	Often
Ethiopia	JUMC		20-29	female	orthodox	Single	MA/ MSC	Nurse	4	no							No	7010	No	no		More than five	Uncertatin	Easy	No	No	No	No	No	No	No	No	No	No	0	0	No	Agree	Disagree	Agree	Disagree	Agree	Agree	Agree	Agree	Agree	Agree	never	never
Ethiopia	JUMC	nurse	20-29	female	Musilim	Married	MA/ MSC	Nurse	5	no							No	7017	Yes	no		Three to Five	Uncertatin	Easy	No	No	No	No	No	No	No	No	No	No	0	0	No	Disagree	Disagree	strogly agree	Uncertain	strogly agree	Disagree	Agree	Disagree	Agree	Agree	Rarely	Rarely
Ethiopia	JUMC		20-29	female	Protestant	Married	MA/ MSC	Nurse	6	no							No	7071	No	yes	2	One or two	A lot of concern and interest	Difficult	No	No	No	No	No	No	No	No	No	No	0	0	No	Agree	Uncertain	Agree	Uncertain	Agree	Agree	Agree	Agree	Agree	Agree	Often	Rarely
Ethiopia	Shenen gibe hospital		20-29	male	Musilim	Single	MA/ MSC	Nurse	12	yes	Yes	No	No	No	No	No	No	7071	No	no		Three to Five	Uncertatin	Difficult	No	No	No	No	No	No	No	yes	No	No	0	0	No	Agree	Agree	Agree	Agree	Uncertain	Strongly disagree	Agree	Agree	strogly agree	strogly agree	very often	never
Ethiopia	Agaro Hospital		20-29	female	Protestant	Married	MA/ MSC	Nurse	3	yes	No	Yes	No	No	No	No	No	7071	Yes	yes	2	One or two	Uncertatin	Difficult	No	No	No	No	No	yes	No	No	No	No	0	0	No	Uncertain	Uncertain	strogly agree	strogly agree	strogly agree	Uncertain	Agree	strogly agree	strogly agree	Agree	Often	Rarely
Ethiopia	JUMC		20-29	female	orthodox	Married	MA/ MSC	Nurse	5	yes	Yes	Yes	No	No	No	No	No	7100	Yes	no		One or two	Uncertatin	very difficult	No	No	No	No	No	No	No	No	No	No	0	0	No	Strongly disagree	Uncertain	Uncertain	Disagree	Strongly disagree	Disagree	Strongly disagree	Disagree	Strongly disagree	Disagree	very often	Sometimes
Ethiopia	Shenen gibe hospital		20-29	female	Musilim	Married	MA/ MSC	Pharamcist	5	yes	Yes	No	No	No	No	No	Yes	8017	Yes	yes	2	One or two	Some concern and interest	Difficult	No	No	No	No	No	No	No	yes	yes	No	0	0	No	strogly agree	strogly agree	Agree	Agree	Uncertain	Agree	strogly agree	strogly agree	Agree	strogly agree	Rarely	never
Ethiopia	Agaro Hospital	store manager	20-29	male	orthodox	Single	MA/ MSC	Pharamcist	3	no							No	8017	Yes	yes	2	None	No concern and intrest	Difficult	No	No	yes	yes	No	No	yes	yes	No	yes	0	1	yes	strogly agree	Agree	Uncertain	Uncertain	Agree	Uncertain	Uncertain	Agree	Uncertain	Uncertain	Sometimes	Sometimes
Ethiopia	Shenen gibe hospital	Pharmacy	20-29	male	orthodox	Single	MA/ MSC	Others	6	yes	Yes	No	No	No	No	No	Yes	8071	No	no		One or two	Some concern and interest	Easy	yes	yes	yes	yes	No	No	yes	yes	No	No	1	1	yes	Agree	Agree	Agree	Agree	Uncertain	Strongly disagree	Strongly disagree	Disagree	Uncertain	Uncertain	Often	Often
Ethiopia	seka hospital		20-29	male	Musilim	Married	MA/ MSC	Medical doctor	1	no							No	9050	No	no		More than five	No concern and intrest	Easy	No	No	No	No	No	No	No	No	No	No	0	0	No	Agree	Agree	Agree	Uncertain	Agree	Agree	Agree	Agree	Agree	Agree	Sometimes	Sometimes
Ethiopia	JUMC		20-29	female	orthodox	Married	MA/ MSC	Nurse	4	no							No		No	no		Three to Five	Some concern and interest	Easy	No	No	No	yes	No	No	No	No	No	No	0	0	yes	Strongly disagree	Disagree	Disagree	Uncertain	Uncertain	Disagree	Uncertain	Disagree	Uncertain	Disagree	Rarely	Sometimes
Ethiopia	nada hospital	staff	20-29	female	Musilim	Married	Diploma Level IV	Nurse		yes	No	No	No	Yes	No	No	No		Yes	no		One or two	No concern and intrest	Very easy	No	No	No	No	No	No	No	No	No	No	0	0	No	Agree	Agree	Agree	Agree	Strongly disagree	Agree	Agree	Strongly disagree	strogly agree	strogly agree	never	never
Ethiopia	nada hospital	staff	20-29	female	orthodox	Single	MA/ MSC	Pharamcist		no							No		Yes	no		None	No concern and intrest	very difficult	No	No	No	No	No	No	yes	yes	No	yes	0	0	No	Agree	strogly agree	Agree	Agree	Agree	Agree	Agree	Agree	Agree	strogly agree	never	never
Ethiopia	Shenen gibe hospital	nurse	20-29	male	Protestant	Married	MA/ MSC	Nurse		no							No		Yes	yes	1	Three to Five	Uncertatin	Easy	No	yes	No	No	No	No	No	yes	No	No	0	1	yes	Agree	Agree	Agree	Uncertain	Agree	Agree	Agree	Agree	Agree	Uncertain	Rarely	Sometimes
Ethiopia	Shenen gibe hospital		20-29	male	Musilim	Married	MA/ MSC	Nurse		yes	No	Yes	Yes	Yes	Yes	No	Yes		Yes	yes	2	None	No concern and intrest	very difficult	No	No	No	No	No	No	No	yes	No	No	0	0	No	strogly agree	strogly agree	strogly agree	Agree	strogly agree	Agree	strogly agree	Agree	strogly agree	strogly agree	Sometimes	never
Ethiopia	JUMC		20-29	male	orthodox	Single	MD	Others		no							No	10000	No	no		More than five	No concern and intrest	Easy	yes	No	No	No	yes	yes	yes	yes	No	No	0	0	yes	Agree	Disagree	Agree	Disagree	Agree	Agree	Disagree	Agree	Agree	Agree	very often	Often
Ethiopia	Agaro Hospital	Medical doctor	20-29	male	Musilim	Married	MD	Medical doctor	3	yes	No	Yes	Yes	No	No	No	Yes	10150	Yes	yes	3	One or two	No concern and intrest	Difficult	yes	yes	No	No	No	No	No	yes	yes	No	0	0	yes	strogly agree	strogly agree	Uncertain	strogly agree	strogly agree	strogly agree	Agree	Agree	Agree	Agree	never	never
Ethiopia	JUMC		20-29	female	orthodox	Married	MD	Pharamcist	7	yes	Yes	No	No	No	No	No	Yes	10513	Yes	no		None	Uncertatin	Easy	No	No	No	No	No	No	No	No	No	No	0	0	No	Agree	Uncertain	Uncertain	Agree	Agree	Agree	Uncertain	Agree	Agree	Agree	Rarely	Rarely
Ethiopia	JUMC		20-29	male	orthodox	Single	MD	Medical doctor	2	yes	Yes	Yes	Yes	No	No	No	Yes	12586	Yes	yes	3	One or two	Uncertatin	Difficult	No	No	No	No	No	No	No	No	yes	No	0	0	No	Uncertain	Disagree	Uncertain	Uncertain	Uncertain	Agree	Uncertain	Uncertain	Uncertain	Agree	Sometimes	Sometimes
Ethiopia	JUMC		20-29	male	Protestant	Single	MD	Medical doctor	3	yes	No	Yes	No	No	No	No	No	14300	No	yes	2	Three to Five	A lot of concern and interest	Easy	No	No	No	No	No	No	No	No	No	No	0	0	No	strogly agree	strogly agree	strogly agree	strogly agree	strogly agree	strogly agree	strogly agree	strogly agree	strogly agree	strogly agree	Sometimes	never
Ethiopia	Shenen gibe hospital		20-29	female	Protestant	Single	Diploma Level IV	Nurse		yes	No	No	No	Yes	No	No	Yes	3031	Yes	yes	1	One or two	No concern and intrest	Easy	No	No	No	No	No	No	No	No	No	No	0	0	No	strogly agree	strogly agree	strogly agree	strogly agree	strogly agree	Agree	strogly agree	strogly agree	strogly agree	strogly agree	never	never
Ethiopia	Shenen gibe hospital		20-29	female	Musilim	Married	Diploma Level IV	Nurse		yes	Yes	No	No	Yes	No	No	Yes	3031	Yes	yes	1	One or two	No concern and intrest	Easy	No	No	No	No	No	No	No	No	No	No	0	0	No	strogly agree	strogly agree	Strongly disagree	Strongly disagree	strogly agree	Agree	strogly agree	strogly agree	strogly agree	strogly agree	Rarely	Rarely
Ethiopia	Shenen gibe hospital		20-29	female	Musilim	Married	Diploma Level IV	Medical Laboratory	2	yes	No	No	Yes	Yes	No	No	Yes	3031	Yes	yes	2	Three to Five	No concern and intrest	Easy	No	No	No	yes	No	No	No	No	No	No	0	0	No	Agree	Agree	strogly agree	Uncertain	strogly agree	Uncertain	Agree	strogly agree	Uncertain	Disagree	Rarely	never
Ethiopia	JUMC		20-29	female	Musilim	Single	Diploma Level IV	Nurse	6	no							No	4000	Yes	no		One or two	No concern and intrest	Very easy	No	No	No	No	No	No	No	No	No	No	0	0	yes	Agree	Uncertain	Strongly disagree	Strongly disagree	Agree	Strongly disagree	Strongly disagree	strogly agree	Agree	Agree	Rarely	Sometimes
Ethiopia	nada hospital	nurse	20-29	female	Musilim	Married	MA/ MSC	Nurse	1	no							No	4900	Yes	yes	1	None	Uncertatin	Easy	No	No	No	yes	No	No	No	No	No	No	0	0	yes	strogly agree	Agree	strogly agree	strogly agree	Disagree	Disagree	Agree	Agree	strogly agree	Agree	never	never
Ethiopia	JUMC		20-29	female	orthodox	Married	MA/ MSC	Nurse	5	yes	No	No	No	Yes	No	No	Yes	5380	Yes	yes	2	Three to Five	Some concern and interest	Easy	No	No	No	No	No	No	No	No	No	No	0	0	No	Disagree	Disagree	Agree	Disagree	Disagree	Disagree	Disagree	Disagree	Disagree	Disagree	Rarely	never
Ethiopia	Shenen gibe hospital		20-29	male	Protestant	Married	MA/ MSC	Pharamcist	5	yes	Yes	No	No	No	No	No	No	6000	Yes	yes	1	Three to Five	No concern and intrest	Easy	No	No	No	No	No	yes	No	No	No	No	0	0	No	Agree	Agree	strogly agree	strogly agree	Agree	strogly agree	strogly agree	strogly agree	strogly agree	strogly agree	very often	never
Ethiopia	nada hospital	staff	20-29	female	Protestant	Married	MA/ MSC	Nurse	2	yes	No	No	Yes	No	No	No	Yes	6093	Yes	yes	2	None	No concern and intrest	Difficult	No	No	No	No	No	No	yes	No	No	No	0	0	No	strogly agree	strogly agree	Strongly disagree	Agree	Agree	strogly agree	strogly agree	strogly agree	Agree	strogly agree	Rarely	never
Ethiopia	nada hospital	staff	20-29	female	orthodox	Married	MA/ MSC	Nurse	2	yes	No	No	No	Yes	No	No	Yes	6093	Yes	yes	3	None	No concern and intrest	Easy	No	yes	yes	No	yes	yes	yes	yes	yes	yes	1	1	yes	Agree	Agree	Agree	strogly agree	strogly agree	strogly agree	strogly agree	strogly agree	strogly agree	strogly agree	never	never
Ethiopia	nada hospital		20-29	female	Catholic	Single	MA/ MSC	Medical Laboratory	2	yes	Yes	No	No	No	No	No	No	6093	Yes	no	2	None	Uncertatin	Easy	No	No	No	yes	No	No	No	No	No	No	0	0	yes	Agree	Disagree	Agree	Disagree	strogly agree	Disagree	Disagree	Uncertain	Uncertain	Uncertain	Sometimes	never
Ethiopia	nada hospital		20-29	male	orthodox	Married	Diploma Level IV	Nurse	4	no							No	6100	Yes	yes	2	One or two	Uncertatin	very difficult	No	yes	No	No	yes	yes	No	No	No	No	0	0	No	Strongly disagree	Agree	Agree	Strongly disagree	Agree	Strongly disagree	Strongly disagree	Uncertain	Strongly disagree	Uncertain	Rarely	Sometimes
Ethiopia	nada hospital	staff	20-29	female	orthodox	Married	Diploma Level IV	Nurse	1	yes	No	No	No	Yes	No	No	No	6193	Yes	yes	2	None	No concern and intrest	Easy	No	No	No	No	No	No	No	No	No	No	0	0	No	strogly agree	strogly agree	Agree	Uncertain	Uncertain	Agree	strogly agree	Agree	strogly agree	Agree	never	never
Ethiopia	seka hospital	staff	20-29	female	orthodox	Married	MA/ MSC	Nurse	4	no							No	6193	Yes	no		One or two	No concern and intrest	very difficult	yes	No	No	No	No	No	No	No	yes	No	0	0	yes	strogly agree	strogly agree	Disagree	Strongly disagree	strogly agree	strogly agree	strogly agree	strogly agree	strogly agree	strogly agree	Sometimes	never
Ethiopia	Agaro Hospital	ICU nurse	20-29	male	orthodox	Single	MA/ MSC	Nurse	7	yes	No	No	No	Yes	No	No	Yes	6193	Yes	no		One or two	Uncertatin	Difficult	No	yes	yes	No	No	No	yes	yes	No	No	0	1	yes	Strongly disagree	Strongly disagree	Agree	Agree	Disagree	Uncertain	Strongly disagree	Uncertain	Uncertain	Strongly disagree	never	Sometimes
Ethiopia	seka hospital	staff	20-29	male	Musilim	Single	MA/ MSC	Others	2	no							No	6193	Yes	no		One or two	No concern and intrest	very difficult	No	No	No	No	No	No	No	No	No	No	0	0	No	strogly agree	strogly agree	Agree	strogly agree	strogly agree	strogly agree	strogly agree	strogly agree	strogly agree	strogly agree	Rarely	never
Ethiopia	seka hospital	staff	20-29	female	Musilim	Married	MA/ MSC	Nurse	8	no							No	6193	No	no		Three to Five	No concern and intrest	Easy	No	No	No	No	No	No	No	yes	No	No	0	0	No	Agree	Agree	Agree	strogly agree	strogly agree	strogly agree	strogly agree	Agree	Agree	strogly agree	Sometimes	Rarely
Ethiopia	seka hospital	staff	20-29	female	Musilim	Single	MA/ MSC	Others	1	no							No	6193	No	no		More than five	Some concern and interest	Easy	No	No	No	yes	No	No	No	No	yes	No	0	0	No	Strongly disagree	Disagree	Disagree	Strongly disagree	Disagree	Disagree	Uncertain	Agree	strogly agree	Agree	never	Rarely
Ethiopia	Shenen gibe hospital		20-29	male	Musilim	Married	MA/ MSC	Nurse	6	yes	No	Yes	No	Yes	Yes	No	Yes	7071	Yes	yes	2	One or two	No concern and intrest	Easy	No	No	No	No	No	No	No	No	No	No	0	0	No	strogly agree	Uncertain	Agree	Agree	Agree	Agree	Agree	Agree	strogly agree	strogly agree	never	never
Ethiopia	Shenen gibe hospital		20-29	female	Protestant	Married	MA/ MSC	Nurse	4	no							No	7071	Yes	yes	3	More than five	Some concern and interest	Difficult	No	No	No	No	No	No	No	yes	No	No	0	0	No	Agree	Disagree	Agree	Agree	Agree	Agree	Agree	Agree	Agree	Agree	Sometimes	Rarely
Ethiopia	Shenen gibe hospital		20-29	male	Musilim	Married	MA/ MSC	Nurse	5	yes	Yes	Yes	Yes	Yes	Yes	Yes	Yes	7071	Yes	yes	2	One or two	No concern and intrest	Easy	No	No	No	No	No	No	No	No	No	No	0	0	No	Strongly disagree	Disagree	Strongly disagree	Strongly disagree	Strongly disagree	Strongly disagree	Strongly disagree	Strongly disagree	Strongly disagree	Strongly disagree	never	Sometimes
Ethiopia	JUMC		20-29	male	orthodox	Single	MA/ MSC	Medical doctor	5	no							No	7071	No	no		One or two	Uncertatin	Easy	No	No	No	No	No	No	No	yes	No	No	0	0	No	Strongly disagree	Agree	Agree	Strongly disagree	Agree	Strongly disagree	Strongly disagree	Strongly disagree	Strongly disagree	Uncertain	Sometimes	very often
Ethiopia	JUMC		20-29	male	orthodox	Married	MA/ MSC	Nurse	6	no							No	7071	No	yes	2	One or two	No concern and intrest	Easy	No	No	No	yes	No	No	No	No	No	No	0	0	No	Agree	Agree	Agree	Agree	Agree	Agree	Agree	Agree	Agree	Agree	never	never
Ethiopia	seka hospital	staff	20-29	male	orthodox	Married	MA/ MSC	Nurse	5	yes	No	Yes	No	No	No	No	Yes	7071	Yes	yes	2	None	No concern and intrest	Easy	No	No	No	No	No	No	yes	yes	No	No	0	0	yes	Agree	Agree	Agree	Agree	Agree	Disagree	Uncertain	Agree	Agree	Agree	Rarely	never
Ethiopia	seka hospital	staff	20-29	female	Musilim	Married	MA/ MSC	Pharamcist	1	no							No	7071	Yes	no		Three to Five	Uncertatin	Easy	No	No	No	No	No	No	No	No	No	No	0	0	No	Agree	Disagree	Uncertain	Uncertain	Agree	Agree	Uncertain	Agree	Uncertain	Strongly disagree	never	Rarely
Ethiopia	Shenen gibe hospital	nurse	20-29	male	Protestant	Single	MA/ MSC	Nurse	5	yes	Yes	No	No	No	No	No	Yes	7071	Yes	yes	1	One or two	No concern and intrest	Difficult	No	No	No	No	No	No	No	No	No	No	0	0	No	Agree	Agree	strogly agree	Uncertain	Agree	Agree	Uncertain	strogly agree	strogly agree	Agree	never	never
Ethiopia	nada hospital		20-29	male	Protestant	Single	MA/ MSC	Others	4	no							No	7071	No	no		One or two	Uncertatin	very difficult	No	yes	No	yes	No	yes	No	yes	yes	No	0	0	yes	Strongly disagree	Uncertain	Disagree	Agree	Agree	strogly agree	Agree	Agree	strogly agree	strogly agree	Often	Sometimes
Ethiopia	Agaro Hospital		20-29	male	Musilim	Single	MA/ MSC	Others	7	yes	No	No	Yes	No	No	No	No	7071	Yes	yes	2	More than five	No concern and intrest	very difficult	No	No	No	No	No	No	No	yes	No	No	0	0	No	Disagree	Uncertain	Uncertain	strogly agree	Disagree	Agree	Uncertain	Uncertain	Uncertain	Uncertain	Rarely	Sometimes
Ethiopia	nada hospital	nursr	20-29	female	orthodox	Married	MA/ MSC	Nurse	4	yes	Yes	No	No	No	Yes	No	Yes	7071	Yes	yes	2	One or two	Some concern and interest	Difficult	No	No	No	No	No	No	No	No	No	No	0	0	No	Agree	Agree	Uncertain	strogly agree	Agree	Agree	strogly agree	strogly agree	Agree	Agree	never	Rarely
Ethiopia	JUMC	nurse	20-29	female	Protestant	Married	MA/ MSC	Nurse	5	yes	Yes	No	No	No	No	No	No	7071	Yes	no		More than five	Uncertatin	Difficult	No	No	No	yes	No	No	No	No	No	No	0	0	No	Uncertain	Strongly disagree	Agree	Strongly disagree	Uncertain	Strongly disagree	Strongly disagree	strogly agree	Uncertain	strogly agree	Often	Often
Ethiopia	nada hospital	staff	20-29	female	Musilim	Married	MA/ MSC	Pharamcist	2	yes	No	No	No	Yes	No	No	Yes	7071	Yes	yes	2	One or two	No concern and intrest	Easy	No	No	No	No	No	No	No	No	yes	No	0	0	yes	strogly agree	Agree	Uncertain	Uncertain	Agree	Agree	strogly agree	Agree	strogly agree	strogly agree	never	never
Ethiopia	seka hospital	staff	20-29	female	Protestant	Married	MA/ MSC	Medical Laboratory	6	yes	No	No	Yes	No	No	No	No	7071	No	yes	1	More than five	Uncertatin	Difficult	No	No	No	No	No	No	No	No	No	No	0	0	yes	strogly agree	Agree	strogly agree	Uncertain	Agree	strogly agree	strogly agree	strogly agree	strogly agree	strogly agree	never	Often
Ethiopia	Agaro Hospital		20-29	female	Musilim	Married	MA/ MSC	Medical Laboratory	7	yes	No	Yes	No	No	No	No	Yes	7071	Yes	yes	2	Three to Five	Uncertatin	Easy	No	No	No	No	No	yes	yes	yes	yes	No	0	0	No	strogly agree	Uncertain	Disagree	strogly agree	Agree	Disagree	strogly agree	Agree	strogly agree	Uncertain	Often	Sometimes
Ethiopia	Shenen gibe hospital		20-29	male	Protestant	Married	MA/ MSC	Nurse	5	no							No	7071	Yes	no		None	No concern and intrest	Difficult	No	No	No	No	No	No	No	No	No	No	0	0	No	strogly agree	Agree	strogly agree	strogly agree	strogly agree	Uncertain	Uncertain	Uncertain	strogly agree	Uncertain	very often	very often
Ethiopia	Shenen gibe hospital	nurse	20-29	male	Protestant	Married	MA/ MSC	Nurse	4	no							No	7071	Yes	yes	1	Three to Five	Uncertatin	Easy	No	yes	No	No	No	No	No	yes	No	No	0	1	yes	Agree	Agree	Agree	Uncertain	Agree	Agree	Agree	Agree	Agree	Uncertain	Rarely	Sometimes
Ethiopia	nada hospital	staff	20-29	male	orthodox	Married	MA/ MSC	Nurse	9	no							No	7071	No	yes	2	One or two	No concern and intrest	Difficult	yes	yes	yes	yes	yes	yes	yes	yes	yes	yes	1	1	yes	strogly agree	strogly agree	strogly agree	strogly agree	strogly agree	Agree	Agree	strogly agree	strogly agree	strogly agree	never	Often
Ethiopia	Shenen gibe hospital	nurse	20-29	male	Musilim	Single	MA/ MSC	Nurse	4	yes	Yes	No	No	No	No	No	Yes	7071	Yes	yes	2	One or two	Some concern and interest	very difficult	No	No	yes	yes	No	No	yes	yes	No	yes	1	0	No	strogly agree	Agree	strogly agree	Agree	Disagree	Agree	Agree	Uncertain	Agree	Agree	never	never
Ethiopia	JUMC		20-29	male	orthodox	Single	MA/ MSC	Pharamcist	3	yes	No	Yes	No	No	No	No	No	7071	Yes	yes	2	One or two	Uncertatin	Difficult	No	No	No	No	No	No	No	No	No	No	0	0	No	Agree	Uncertain	Agree	Disagree	Uncertain	Strongly disagree	Uncertain	Strongly disagree	Agree	Strongly disagree	Often	Rarely
Ethiopia	Agaro Hospital	pharmacy	20-29	male	Musilim	Married	MA/ MSC	Pharamcist	5	yes	No	Yes	No	No	No	No	Yes	7071	Yes	yes	3	More than five	No concern and intrest	very difficult	No	yes	No	yes	No	No	No	yes	yes	No	0	0	yes	Uncertain	Uncertain	Agree	Agree	Agree	Agree	strogly agree	Agree	Agree	Agree	Often	never
Ethiopia	nada hospital	nurse	20-29	female	orthodox	Married	Diploma Level IV	Nurse	5	yes	No	Yes	No	Yes	No	Yes	Yes	7071	Yes	yes	2	None	No concern and intrest	Easy	No	No	No	No	No	No	No	No	No	No	0	0	No	strogly agree	strogly agree	Strongly disagree	strogly agree	strogly agree	strogly agree	strogly agree	Uncertain	strogly agree	strogly agree	never	never
Ethiopia	nada hospital		20-29	male	Protestant	Married	MA/ MSC	Pharamcist	1	no							No	7071	Yes	yes	2	None	No concern and intrest	Difficult	No	No	No	No	No	No	No	No	yes	yes	0	1	No	Agree	strogly agree	Uncertain	Agree	Agree	Agree	strogly agree	strogly agree	strogly agree	strogly agree	never	never
Ethiopia	Shenen gibe hospital		20-29	female	orthodox	Single	MA/ MSC	Medical Laboratory	4	no							No	7071	No	no		None	Some concern and interest	Difficult	No	No	No	No	No	No	No	No	No	No	0	0	No	strogly agree	strogly agree	strogly agree	strogly agree	strogly agree	strogly agree	strogly agree	strogly agree	strogly agree	strogly agree	Sometimes	never
Ethiopia	JUMC	staff	20-29	female	orthodox	Married	MA/ MSC	Nurse	5	no							No	7100	No	no		More than five	No concern and intrest	Very easy	No	No	No	No	No	No	No	No	No	No	0	0	No	strogly agree	Uncertain	strogly agree	Disagree	strogly agree	strogly agree	strogly agree	strogly agree	strogly agree	strogly agree	Rarely	never
Ethiopia	Shenen gibe hospital		20-29	female	Musilim	Married	MA/ MSC	Nurse	8	yes	Yes	Yes	Yes	Yes	Yes	Yes	Yes	7119	Yes	yes	1	One or two	Uncertatin	Easy	No	No	No	No	No	No	No	No	No	No	0	0	No	Agree	Strongly disagree	Agree	Strongly disagree	Agree	Disagree	strogly agree	Agree	Agree	Agree	never	never
Ethiopia	seka hospital	pharmacy head	20-29	male	Musilim	Married	MA/ MSC	Pharamcist	2	no							No	7150	No	no		One or two	No concern and intrest	Easy	No	No	No	No	No	yes	No	No	No	No	0	0	No	Uncertain	Agree	strogly agree	Strongly disagree	Uncertain	Agree	strogly agree	Strongly disagree	Uncertain	Agree	Often	Sometimes
Ethiopia	JUMC		20-29	female	others	Married	MA/ MSC	Nurse		yes	Yes	No	No	No	No	No	Yes	7171	No	no	2	More than five	No concern and intrest	Very easy	No	yes	No	yes	No	No	yes	No	No	No	0	0	yes	strogly agree	Agree	strogly agree	Agree	strogly agree	strogly agree	strogly agree	strogly agree	strogly agree	Agree	Sometimes	never
Ethiopia	JUMC	nurse	20-29	female	orthodox	Married	MA/ MSC	Nurse	4	no							Yes	7190	Yes	no		One or two	No concern and intrest	Difficult	No	No	No	No	No	No	No	yes	No	No	0	0	No	strogly agree	Strongly disagree	strogly agree	Strongly disagree	Strongly disagree	Disagree	Disagree	Strongly disagree	strogly agree	strogly agree	Rarely	Rarely
Ethiopia	Shenen gibe hospital		20-29	female	Musilim	Married	MD	Nurse	11	yes	Yes	No	No	No	No	No	Yes	7336	Yes	no		Three to Five	No concern and intrest	Difficult	No	No	No	No	No	No	No	yes	yes	No	0	0	yes	Uncertain	strogly agree	strogly agree	strogly agree	strogly agree	Strongly disagree	strogly agree	strogly agree	strogly agree	Uncertain	never	never
Ethiopia	JUMC		20-29	female	orthodox	Married	MA/ MSC	Nurse		no							No	8000	No	yes	1	None	Uncertatin	Difficult	No	No	No	No	No	No	No	No	No	No	0	0	No	Disagree	Disagree	Disagree	Disagree	Disagree	Strongly disagree	Strongly disagree	Uncertain	Agree	strogly agree	very often	Often
Ethiopia	seka hospital	staff	20-29	male	Protestant	Married	MA/ MSC	Nurse	12	yes	No	Yes	No	Yes	Yes	No	Yes	8017	Yes	yes	2	More than five	No concern and intrest	Difficult	No	No	No	yes	No	No	No	No	No	No	0	0	No	Agree	Agree	Agree	strogly agree	strogly agree	strogly agree	Agree	strogly agree	Agree	Agree	very often	Often
Ethiopia	seka hospital	Departmat head	20-29	male	Musilim	Single	MA/ MSC	Others	4	yes	Yes	Yes	No	No	No	No	No	8017	No	yes	2	Three to Five	Uncertatin	very difficult	No	No	No	No	No	No	No	No	No	No	0	0	No	Uncertain	Agree	Disagree	Disagree	Agree	Agree	Uncertain	Agree	Agree	Agree	Rarely	never
Ethiopia	seka hospital	staff	20-29	male	Protestant	Single	MA/ MSC	Pharamcist	4	yes	No	No	No	Yes	No	No	Yes	8017	Yes	yes	2	None	A lot of concern and interest	Very easy	No	No	yes	No	No	yes	No	yes	yes	No	1	0	yes	Strongly disagree	Disagree	Strongly disagree	Uncertain	Strongly disagree	Strongly disagree	strogly agree	Uncertain	Agree	strogly agree	very often	Sometimes
Ethiopia	seka hospital	staff	20-29	female	orthodox	Married	MA/ MSC	Others	4	no							No	8017	Yes	no		One or two	No concern and intrest	very difficult	No	No	No	No	No	No	No	No	No	No	0	0	No	strogly agree	strogly agree	strogly agree	strogly agree	strogly agree	strogly agree	strogly agree	strogly agree	strogly agree	strogly agree	Rarely	never
Ethiopia	Agaro Hospital		20-29	male	orthodox	Married	MA/ MSC	Medical Laboratory	9	yes	No	No	No	No	No	Yes	Yes	8017	Yes	yes	2	None	Some concern and interest	Easy	No	No	yes	yes	No	No	No	No	No	No	0	0	No	strogly agree	strogly agree	Agree	Strongly disagree	Uncertain	Agree	Agree	Agree	Agree	Agree	never	never
Ethiopia	Agaro Hospital	Environmental health	20-29	male	Protestant	Married	MA/ MSC	Others		yes	No	Yes	No	No	Yes	No	Yes	8017	Yes	yes	2	One or two	Some concern and interest	Difficult	No	No	No	No	No	No	yes	yes	yes	No	0	0	yes	strogly agree	strogly agree	Agree	Agree	strogly agree	Uncertain	Uncertain	Uncertain	Uncertain	Agree	Often	Sometimes
Ethiopia	Shenen gibe hospital		20-29	male	Musilim	Married	MA/ MSC	Nurse	9	yes	No	Yes	Yes	No	Yes	No	Yes	8017	Yes	yes	2	Three to Five	No concern and intrest	Difficult	No	No	yes	yes	No	No	No	yes	No	No	1	0	No	strogly agree	strogly agree	strogly agree	Agree	Uncertain	Agree	Uncertain	Agree	Agree	Uncertain	Sometimes	Sometimes
Ethiopia	nada hospital	Head Nurse	20-29	male	Musilim	Single	MA/ MSC	Pharamcist	4	yes	No	Yes	No	Yes	Yes	No	Yes	8017	Yes	yes	2	One or two	No concern and intrest	Easy	No	No	No	yes	No	No	yes	yes	No	No	0	0	No	strogly agree	strogly agree	strogly agree	strogly agree	Agree	Agree	strogly agree	Agree	strogly agree	strogly agree	Rarely	never
Ethiopia	Shenen gibe hospital		20-29	female	Protestant	Single	MA/ MSC	Nurse	10	yes	Yes	No	Yes	Yes	No	No	Yes	8017	No	no		More than five	No concern and intrest	Very easy	No	No	No	No	No	No	No	yes	No	No	0	0	yes	Agree	Agree	strogly agree	Uncertain	Uncertain	strogly agree	strogly agree	strogly agree	Agree	strogly agree	very often	very often
Ethiopia	Shenen gibe hospital		20-29	female	Musilim	Married	MA/ MSC	Nurse	8	yes	Yes	No	No	No	No	No	Yes	8057	Yes	yes	2	One or two	Uncertatin	Easy	No	No	No	No	No	No	No	No	No	No	0	0	No	Agree	Agree	strogly agree	strogly agree	Agree	strogly agree	Agree	Agree	Agree	strogly agree	Sometimes	Sometimes
Ethiopia	JUMC		20-29	male	orthodox	Single	MA/ MSC	Medical doctor	1	no							Yes	9000	Yes	yes	2	One or two	Uncertatin	Easy	No	No	No	No	No	No	No	No	No	No	0	0	No	Uncertain	Uncertain	Uncertain	Uncertain	Uncertain	Uncertain	Uncertain	Uncertain	Uncertain	Uncertain	Rarely	Rarely
Ethiopia	seka hospital	staff	20-29	male	others	Married	MD	Medical doctor	2	yes	No	No	Yes	No	Yes	No	Yes	9056	Yes	yes	2	More than five	Uncertatin	Difficult	No	No	No	No	No	No	No	yes	No	No	1	0	No	Strongly disagree	Strongly disagree	Strongly disagree	Agree	Disagree	Strongly disagree	Strongly disagree	Strongly disagree	Strongly disagree	Strongly disagree	Rarely	Rarely
Ethiopia	JUMC		20-29	female	Protestant	Married	MA/ MSC	Nurse	12	yes	No	No	No	No	Yes	No	No	9056	Yes	yes	3	Three to Five	No concern and intrest	Easy	No	No	No	No	No	No	No	No	No	No	0	0	No	strogly agree	Agree	strogly agree	Agree	strogly agree	strogly agree	Agree	strogly agree	strogly agree	strogly agree	never	never
Ethiopia	nada hospital	GP	20-29	male	orthodox	Single	MD	Medical doctor		no							No	9056	Yes	yes	2	One or two	No concern and intrest	very difficult	No	No	No	No	No	No	No	yes	yes	No	0	0	yes	Agree	Disagree	Agree	strogly agree	Agree	Uncertain	Agree	Agree	strogly agree	Uncertain	Sometimes	Often
Ethiopia	Agaro Hospital		20-29	male	orthodox	Married	MA/ MSC	Nurse	7	yes	Yes	No	No	No	No	No	Yes	9091	No	yes	2	One or two	No concern and intrest	very difficult	No	No	No	No	No	yes	yes	yes	yes	No	0	0	yes	Strongly disagree	Strongly disagree	Uncertain	Uncertain	Disagree	Disagree	strogly agree	strogly agree	Disagree	Disagree	never	never
Ethiopia	JUMC		20-29	male	Protestant	Married	MA/ MSC	Nurse	5	no							No		No	no		None	A lot of concern and interest	Very easy	No	No	No	No	No	No	No	No	No	No	1	1	No	Strongly disagree	Uncertain	Disagree	Strongly disagree	Disagree	Uncertain	Strongly disagree	Disagree	Strongly disagree	Strongly disagree	never	Rarely
Ethiopia	Agaro Hospital		20-29	male	Musilim	Married	MA/ MSC	Nurse	10	no							No		No	yes	2	More than five	Some concern and interest	Difficult	No	No	No	No	No	No	yes	No	No	No	0	0	yes	Agree	Agree	Uncertain	Agree	Agree	Agree	Agree	Agree	Agree	Agree	Rarely	never
Ethiopia	Agaro Hospital	medical doctor	20-29	male	Musilim	Married	MD	Medical doctor	4	yes	Yes	Yes	No	No	No	No	Yes	10150	Yes	yes	3	None	Uncertatin	Easy	No	No	No	No	No	No	No	yes	yes	No	0	0	yes	strogly agree	Agree	strogly agree	strogly agree	Agree	Agree	Agree	Agree	strogly agree	strogly agree	Rarely	Rarely
Ethiopia	JUMC		20-29	female	orthodox	Single	MA/ MSC	Medical doctor	2	no							No	10575	Yes	yes	2	More than five	No concern and intrest	Very easy	No	No	No	No	No	No	No	No	No	No	0	0	No	Strongly disagree	Disagree	Disagree	Disagree	Uncertain	Uncertain	Disagree	Uncertain	Disagree	Disagree	Often	Often
Ethiopia	JUMC	studant	20-29	male	orthodox	Single	MD	Medical doctor		yes	Yes	No	No	No	No	No	No	10800	No	no		One or two	Uncertatin	Easy	No	No	No	No	No	No	No	No	No	No	0	0	No	Disagree	Disagree	Uncertain	Strongly disagree	Strongly disagree	Uncertain	Uncertain	Uncertain	Strongly disagree	Strongly disagree	Rarely	Rarely
Ethiopia	JUMC		20-29	male	orthodox	Single	MA/ MSC	Nurse	2	yes	No	Yes	No	No	No	No	Yes	11150	Yes	yes	3	Three to Five	Uncertatin	Difficult	No	yes	No	No	No	No	No	No	No	No	0	0	No	strogly agree	strogly agree	Agree	strogly agree	strogly agree	strogly agree	strogly agree	strogly agree	strogly agree	strogly agree	Rarely	Sometimes
Ethiopia	JUMC		20-29	male	Protestant	Single	MD	Medical doctor	4	yes	No	No	Yes	Yes	No	No	Yes	11305	Yes	yes	2	Three to Five	Uncertatin	very difficult	No	No	No	No	No	yes	yes	No	No	No	0	0	No	Uncertain	Uncertain	Disagree	Disagree	Disagree	Agree	Agree	Uncertain	Uncertain	Disagree	Sometimes	Rarely
Ethiopia	Shenen gibe hospital		20-29	male	Musilim	Married	Diploma Level IV	Medical Laboratory	5	yes	Yes	No	No	No	No	Yes	Yes	3031	Yes	no		One or two	Uncertatin	Easy	No	No	No	No	No	No	No	No	No	No	0	0	No	Agree	strogly agree	strogly agree	Uncertain	Agree	Agree	strogly agree	strogly agree	strogly agree	Strongly disagree	never	never
Ethiopia	JUMC	nurse	20-29	male	Musilim	Married	MA/ MSC	Nurse		yes	No	No	No	Yes	No	No	Yes	4600	Yes	yes		One or two	Some concern and interest	very difficult	No	No	No	No	No	yes	yes	yes	yes	No	1	0	yes	Agree	Strongly disagree	Strongly disagree	Disagree	strogly agree	Disagree	Agree	Agree	strogly agree	Uncertain	very often	very often
Ethiopia	JUMC		20-29	male	orthodox	Married	Diploma Level IV	Nurse	5	no							Yes	5000	No	no		Three to Five	Some concern and interest	Difficult	No	yes	No	No	No	No	No	No	No	No	0	0	No	strogly agree	Disagree	strogly agree	Disagree	strogly agree	strogly agree	strogly agree	strogly agree	strogly agree	strogly agree	never	never
Ethiopia	JUMC	nurse	20-29	female	Musilim	Married	MA/ MSC	Nurse	10	no							No	5037	No	yes	2	More than five	No concern and intrest	very difficult	No	No	No	No	No	No	No	No	No	No	0	0	No	strogly agree	Strongly disagree	strogly agree	Strongly disagree	Strongly disagree	Disagree	Disagree	Strongly disagree	strogly agree	strogly agree	Rarely	Rarely
Ethiopia	JUMC		20-29	female	Musilim	Divorced	MA/ MSC	Nurse	7	no							No	5358	Yes	no		One or two	Some concern and interest	Very easy	No	No	No	No	No	No	yes	No	No	No	0	0	yes	Uncertain	Uncertain	Uncertain	Agree	Uncertain	Agree	Uncertain	strogly agree	strogly agree	strogly agree	very often	very often
Ethiopia	JUMC	staff	20-29	female	Musilim	Divorced	MA/ MSC	Nurse	7	no							No	5358	No	no		Three to Five	No concern and intrest	Very easy	No	No	No	No	No	yes	No	yes	No	No	0	0	yes	Disagree	Disagree	Disagree	Uncertain	Uncertain	Disagree	Disagree	Uncertain	Disagree	Disagree	Sometimes	Sometimes
Ethiopia	Shenen gibe hospital		20-29	male	orthodox	Single	MA/ MSC	Nurse	7	no							No	6163	No	yes	2	One or two	Uncertatin	Difficult	No	No	No	No	No	No	No	yes	No	No	0	0	No	Uncertain	Agree	Agree	Agree	Agree	strogly agree	strogly agree	Agree	strogly agree	Agree	never	never
Ethiopia	seka hospital	staff	20-29	male	Protestant	Single	MA/ MSC	Nurse	2	no							No	6193	No	no		One or two	No concern and intrest	very difficult	No	No	No	No	No	No	No	No	No	No	0	0	No	strogly agree	strogly agree	Agree	strogly agree	strogly agree	strogly agree	strogly agree	strogly agree	strogly agree	strogly agree	Rarely	never
Ethiopia	nada hospital		20-29	female	orthodox	Single	MA/ MSC	Nurse	3	yes	Yes	Yes	Yes	Yes	Yes	Yes	Yes	6193	Yes	yes	2	None	No concern and intrest	Easy	No	No	No	No	No	No	No	No	yes	No	0	0	No	strogly agree	strogly agree	Disagree	strogly agree	Disagree	Strongly disagree	strogly agree	strogly agree	strogly agree	strogly agree	never	never
Ethiopia	JUMC		20-29	male	orthodox	Divorced	MA/ MSC	Nurse	3	no							Yes	6193	Yes	no		None	No concern and intrest	very difficult	No	No	No	No	No	No	yes	yes	No	yes	1	0	No	Agree	Agree	Agree	Agree	Agree	Agree	Agree	Agree	Agree	Agree	never	never
Ethiopia	Shenen gibe hospital	nurse	20-29	female	Musilim	Married	MA/ MSC	Nurse	9	no							No	6193	Yes	yes	2	None	No concern and intrest	very difficult	No	No	No	No	No	yes	yes	No	No	No	0	0	No	Disagree	Disagree	Disagree	Uncertain	Strongly disagree	Strongly disagree	Disagree	Strongly disagree	Uncertain	Agree	Sometimes	Sometimes
Ethiopia	JUMC	pharmacy	20-29	female	Musilim	Single	MA/ MSC	Pharamcist	5	no							No	6193	Yes	no		None	Some concern and interest	very difficult	No	yes	No	No	No	No	No	yes	No	No	0	0	No	Strongly disagree	Disagree	Disagree	Disagree	Uncertain	Uncertain	Disagree	Disagree	Uncertain	Disagree	Often	very often
Ethiopia	Shenen gibe hospital	nurse	20-29	female	Musilim	Single	MA/ MSC	Nurse	4	yes	No	Yes	No	No	No	No	No	7011	Yes	yes	1	None	A lot of concern and interest	Difficult	No	yes	yes	No	No	yes	yes	yes	yes	No	0	0	yes	Agree	Agree	Agree	Agree	Agree	Agree	Agree	Agree	Agree	Agree	very often	very often
Ethiopia	Shenen gibe hospital		20-29	female	Musilim	Married	Diploma Level IV	Nurse	8	no							Yes	7071	Yes	yes	2	One or two	No concern and intrest	Very easy	No	No	No	No	No	No	No	No	No	No	0	0	No	Agree	Uncertain	Uncertain	Uncertain	Agree	Uncertain	Agree	Uncertain	Disagree	Uncertain	never	never
Ethiopia	Shenen gibe hospital		20-29	female	Musilim	Single	MA/ MSC	Nurse	10	yes	Yes	Yes	No	No	No	No	No	7071	Yes	yes	2	None	No concern and intrest	Easy	No	No	No	yes	yes	No	No	No	No	No	1	0	yes	strogly agree	Agree	Agree	Agree	Agree	strogly agree	Agree	Agree	strogly agree	Agree	Rarely	Rarely
Ethiopia	Agaro Hospital		20-29	male	Musilim	Married	MA/ MSC	Medical Laboratory	3	no							No	7071	Yes	yes	2	Three to Five	Uncertatin	Easy	No	No	No	No	No	No	yes	No	No	No	0	0	No	Agree	Agree	Agree	strogly agree	strogly agree	Uncertain	Agree	strogly agree	strogly agree	Agree	Rarely	Sometimes
Ethiopia	nada hospital	staff	20-29	male	Musilim	Single	MA/ MSC	Nurse	2	yes	No	No	No	Yes	No	No	Yes	7071	Yes	yes	2	None	No concern and intrest	Easy	No	No	No	No	No	No	No	No	No	yes	0	0	No	strogly agree	Agree	Uncertain	Agree	strogly agree	Agree	strogly agree	Strongly disagree	Uncertain	Agree	never	never
Ethiopia	Shenen gibe hospital		20-29	male	Musilim	Single	Diploma Level IV	Nurse	5	yes	Yes	Yes	Yes	No	No	No	No	7071	Yes	yes	1	None	Uncertatin	Difficult	No	No	No	yes	No	No	yes	yes	yes	No	0	0	yes	strogly agree	Agree	Agree	Agree	Agree	Disagree	Agree	Agree	Agree	Disagree	never	never
Ethiopia	Shenen gibe hospital		20-29	male	Musilim	Single	MA/ MSC	Nurse	5	yes	Yes	No	No	Yes	No	No	Yes	7071	No	yes	2	One or two	Uncertatin	Easy	No	No	No	No	No	No	No	No	No	No	0	0	No	Agree	Disagree	Agree	Uncertain	Uncertain	Uncertain	Uncertain	Uncertain	Agree	Agree	never	Rarely
Ethiopia	Shenen gibe hospital		20-29	male	Protestant	Single	MA/ MSC	Nurse	6	yes	Yes	No	No	No	No	No	Yes	7071	No	yes	1	Three to Five	Uncertatin	Easy	No	No	No	No	No	No	No	No	No	No	0	0	No	Agree	strogly agree	Agree	strogly agree	Agree	Agree	Agree	Agree	Agree	Agree	Sometimes	Sometimes
Ethiopia	Agaro Hospital		20-29	male	Musilim	Married	MA/ MSC	Medical Laboratory	2	no							No	7071	Yes	yes	2	Three to Five	Some concern and interest	Difficult	No	No	No	No	No	No	No	yes	No	No	0	0	No	Agree	Agree	Agree	strogly agree	strogly agree	Disagree	Agree	Agree	Agree	strogly agree	Rarely	Rarely
Ethiopia	nada hospital		20-29	male	Protestant	Single	MA/ MSC	Nurse	4	no							No	7071	Yes	yes	2	Three to Five	No concern and intrest	very difficult	No	No	No	No	No	No	No	yes	yes	No	0	0	No	Agree	Disagree	Agree	strogly agree	Agree	Uncertain	Agree	Uncertain	Agree	Uncertain	Sometimes	Often
Ethiopia	Shenen gibe hospital		20-29	female	Musilim	Married	MA/ MSC	Medical Laboratory	3	no							Yes	7071	Yes	yes	2	One or two	No concern and intrest	Easy	No	No	No	No	No	No	No	No	No	No	0	0	No	Strongly disagree	strogly agree	strogly agree	strogly agree	Strongly disagree	Strongly disagree	Strongly disagree	strogly agree	strogly agree	strogly agree	never	Rarely
Ethiopia	nada hospital	staff	20-29	male	Musilim	Married	MA/ MSC	Medical Laboratory	3	yes	No	Yes	No	Yes	No	Yes	Yes	7071	Yes	yes	2	More than five	No concern and intrest	very difficult	No	No	No	No	No	No	No	yes	yes	No	1	0	No	strogly agree	strogly agree	Agree	strogly agree	Agree	Agree	strogly agree	strogly agree	strogly agree	strogly agree	Sometimes	Often
Ethiopia	Shenen gibe hospital		20-29	male	Musilim	Married	MA/ MSC	Nurse	6	yes	Yes	No	No	No	No	No	Yes	7071	Yes	yes	3	More than five	No concern and intrest	Difficult	No	No	No	No	No	No	No	No	No	No	0	0	No	Agree	Agree	strogly agree	Agree	Agree	Agree	strogly agree	strogly agree	strogly agree	strogly agree	very often	never
Ethiopia	seka hospital	staff	20-29	female	Protestant	Married	MA/ MSC	Others	5	yes	Yes	Yes	No	Yes	Yes	No	No	7071	No	yes	1	One or two	No concern and intrest	very difficult	No	No	No	yes	yes	No	No	yes	yes	yes	0	0	yes	strogly agree	strogly agree	strogly agree	Agree	strogly agree	strogly agree	strogly agree	strogly agree	strogly agree	strogly agree	never	never
Ethiopia	JUMC		20-29	female	Protestant	Married	MD	Others	8	no							No	7470	Yes	yes	2	One or two	No concern and intrest	Difficult	No	yes	No	No	No	No	No	No	yes	No	0	0	yes	strogly agree	Agree	strogly agree	Uncertain	strogly agree	strogly agree	strogly agree	Agree	strogly agree	Agree	Often	Sometimes
Ethiopia	Agaro Hospital		20-29	female	Musilim	Married	MA/ MSC	Pharamcist	5	yes	No	No	Yes	No	No	No	Yes	8017	Yes	yes	3	One or two	Uncertatin	Easy	No	No	No	No	No	yes	yes	yes	yes	No	0	0	No	strogly agree	Agree	Uncertain	strogly agree	Agree	Disagree	strogly agree	strogly agree	strogly agree	Uncertain	Sometimes	Often
EHiopia	Shenen gibe hospital	pharmacy	20-29	male	Protestant	Single	MA/ MSC	Pharamcist	4	yes	Yes	Yes	No	Yes	Yes	No	No	8017	Yes	yes	1	None	No concern and intrest	Easy	No	No	No	No	No	No	No	No	No	No	0	0	No	Uncertain	Disagree	Agree	Agree	Agree	Agree	Agree	Agree	Agree	strogly agree	Often	never
Ethiopia	Agaro Hospital		20-29	male	orthodox	Single	MA/ MSC	Nurse	7	yes	No	No	No	Yes	No	No	Yes	8017	Yes	yes	3	One or two	Uncertatin	Difficult	No	yes	yes	No	No	yes	yes	No	No	yes	1	0	No	strogly agree	Uncertain	Uncertain	Uncertain	Strongly disagree	Disagree	Strongly disagree	Strongly disagree	Agree	Agree	never	Sometimes
Ethiopia	Agaro Hospital	Pharmacy	20-29	male	Musilim	Married	MA/ MSC	Pharamcist	5	yes	No	Yes	No	No	No	No	Yes	8017	Yes	yes	3	One or two	Uncertatin	Difficult	No	No	No	No	No	No	No	yes	yes	No	0	0	No	strogly agree	strogly agree	strogly agree	Agree	Agree	strogly agree	strogly agree	strogly agree	Agree	Agree	Sometimes	Sometimes
Ethiopia	seka hospital	staff	20-29	male	Protestant	Single	MD	Nurse	7	yes	No	No	No	Yes	No	No	No	8017	Yes	yes	2	None	Uncertatin	Easy	No	No	No	No	No	No	No	No	No	No	0	0	yes	strogly agree	strogly agree	strogly agree	Uncertain	Uncertain	strogly agree	strogly agree	strogly agree	strogly agree	strogly agree	never	Sometimes
Ethiopia	Shenen gibe hospital		20-29	female	orthodox	Single	MA/ MSC	Nurse	10	yes	Yes	Yes	Yes	Yes	Yes	Yes	No	8087	Yes	no		Three to Five	No concern and intrest	Very easy	No	yes	No	yes	No	No	yes	yes	No	No	0	0	yes	strogly agree	Agree	Agree	Uncertain	strogly agree	strogly agree	strogly agree	strogly agree	strogly agree	strogly agree	very often	Sometimes
Ethiopia	Agaro Hospital	Medical doctor	20-29	male	Musilim	Single	MD	Medical doctor	2	yes	No	No	Yes	No	No	No	No	9056	Yes	yes	1	More than five	No concern and intrest	very difficult	No	No	No	yes	No	No	No	yes	yes	No	0	0	yes	strogly agree	strogly agree	strogly agree	strogly agree	strogly agree	strogly agree	strogly agree	strogly agree	strogly agree	strogly agree	never	Rarely
Ethiopia	Shenen gibe hospital	head nurse	20-29	female	Protestant	Single	MA/ MSC	Medical doctor	4	no							Yes	9056	No	yes	3	One or two	Uncertatin	Easy	No	No	No	No	No	No	No	No	yes	No	0	0	No	Agree	Disagree	strogly agree	Disagree	strogly agree	Agree	strogly agree	Agree	strogly agree	Uncertain	Rarely	never
Ethiopia	Shenen gibe hospital		30-39	male	Musilim	Married	MA/ MSC	Nurse	7	yes	Yes	Yes	No	No	No	No	Yes		Yes	yes	2	Three to Five	Some concern and interest	Difficult	No	No	No	yes	No	No	No	No	No	No	0	0	yes	strogly agree	Uncertain	Disagree	strogly agree	Agree	Agree	Agree	Agree	Agree	Agree	very often	Often
Ethiopia	Agaro Hospital		30-39	female	Musilim	Divorced	MD	Medical doctor	4	no							No	10000	Yes	yes	2	Three to Five	Some concern and interest	Easy	No	No	No	No	No	yes	No	No	yes	No	0	0	No	Strongly disagree	Disagree	Disagree	Disagree	Disagree	Uncertain	Agree	Agree	Disagree	Disagree	Rarely	never
Ethiopia	JUMC		30-39	male	Protestant	Single	MD	Pharamcist	9	yes	Yes	No	No	No	No	No	No	10051	No	no		More than five	No concern and intrest	Very easy	No	No	No	No	No	No	No	No	No	No	0	0	No	Strongly disagree	Strongly disagree	Strongly disagree	Strongly disagree	Strongly disagree	Strongly disagree	Strongly disagree	Strongly disagree	Strongly disagree	Strongly disagree	never	never
Ethiopia	JUMC		30-39	male	others	Married	MA/ MSC	Others	10	yes	Yes	Yes	Yes	Yes	Yes	Yes	Yes	10110	Yes	yes	2	None	A lot of concern and interest	Very easy	No	No	No	No	yes	yes	yes	yes	yes	No	0	0	No	Uncertain	Agree	Agree	Agree	Agree	Agree	Agree	Agree	Agree	Agree	Rarely	Sometimes
Ethiopia	JUMC		30-39	male	Protestant	Single	MA/ MSC	Medical doctor	4	yes	Yes	Yes	No	No	No	No	Yes	10305	Yes	yes	3	Three to Five	No concern and intrest	Difficult	No	No	No	No	No	No	No	yes	No	yes	1	0	No	Agree	Disagree	Agree	Disagree	Uncertain	Uncertain	Uncertain	Agree	Agree	Agree	Often	Sometimes
Ethiopia	JUMC		30-39	male	Musilim	Married	MD	Medical doctor	6	yes	Yes	No	No	No	No	No	No	11192	Yes	no		Three to Five	Some concern and interest	Easy	No	No	No	No	No	No	No	No	No	No	0	0	No	Strongly disagree	Disagree	Disagree	Disagree	Uncertain	Uncertain	Strongly disagree	Uncertain	Strongly disagree	Agree	Sometimes	Sometimes
Ethiopia	Agaro Hospital		30-39	male	Musilim	Single	Diploma Level IV	Others	3	yes	No	No	No	Yes	Yes	No	Yes	1970	Yes	yes	1	None	No concern and intrest	Easy	No	No	No	No	No	No	No	No	No	No	0	0	No	Agree	Agree	strogly agree	Agree	Agree	Agree	Agree	strogly agree	Agree	Disagree	Sometimes	never
Ethiopia	JUMC		30-39	female	Protestant	Married	MA/ MSC	Nurse	1	no							No	2600	No	yes	2	One or two	No concern and intrest	Easy	No	No	No	yes	No	No	No	No	No	No	0	0	No	Disagree	Agree	Agree	Agree	strogly agree	Agree	strogly agree	Agree	Agree	Strongly disagree	Rarely	never
Ethiopia	JUMC		30-39	female	Protestant	Married	MA/ MSC	Nurse	8	no							No	2600	No	yes	2	Three to Five	Uncertatin	Difficult	No	No	No	No	No	No	No	No	No	No	0	0	No	Strongly disagree	Strongly disagree	Disagree	Strongly disagree	Disagree	Strongly disagree	Disagree	Strongly disagree	Disagree	Disagree	Rarely	never
Ethiopia	Shenen gibe hospital		30-39	female	Musilim	Married	Diploma Level IV	Nurse	4	no							Yes	3031	Yes	yes	2	One or two	No concern and intrest	Difficult	No	No	No	No	No	No	No	No	No	No	0	0	No	strogly agree	Uncertain	Uncertain	strogly agree	Uncertain	Agree	strogly agree	strogly agree	strogly agree	strogly agree	Rarely	Rarely
Ethiopia	Shenen gibe hospital		30-39	female	Musilim	Married	Diploma Level IV	Nurse	5	yes	Yes	No	No	No	No	No	Yes	4316	Yes	yes	1	None	No concern and intrest	Easy	No	No	No	No	No	No	No	No	No	No	0	0	No	Agree	strogly agree	strogly agree	strogly agree	strogly agree	strogly agree	strogly agree	Strongly disagree	Strongly disagree	Strongly disagree	never	Rarely
Ethiopia	JUMC	nurse	30-39	female	orthodox	Single	Diploma Level IV	Nurse	3	yes	Yes	No	No	No	No	No	No	4400	Yes	yes	2	Three to Five	No concern and intrest	Easy	yes	No	No	yes	No	No	No	No	No	yes	1	1	yes	Agree	Agree	Agree	Strongly disagree	Agree	Strongly disagree	Disagree	Agree	Agree	Agree	Rarely	Sometimes
Ethiopia	Agaro Hospital	nurse	30-39	male	Musilim	Married	MA/ MSC	Nurse	10	yes	No	Yes	No	No	No	No	No	5000	Yes	yes	1	Three to Five	Uncertatin	Easy	No	No	No	No	No	No	No	No	No	No	0	0	yes	Strongly disagree	Disagree	Strongly disagree	Agree	Agree	Agree	Disagree	Disagree	Disagree	Strongly disagree	never	never
Ethiopia	JUMC		30-39	female	Protestant	Single	MA/ MSC	Nurse	6	no							Yes	5000	No	yes	1	One or two	Uncertatin	Difficult	No	No	No	yes	No	No	No	No	No	yes	0	0	No	strogly agree	Disagree	strogly agree	Strongly disagree	strogly agree	strogly agree	strogly agree	strogly agree	strogly agree	strogly agree	never	never
Ethiopia	JUMC		30-39	female	Musilim	Single	Diploma Level IV	Nurse	5	no							No	5300	No	no		More than five	No concern and intrest	Easy	No	No	No	No	No	No	No	No	No	No	0	0	No	Disagree	Disagree	Agree	Agree	Agree	Agree	Agree	Agree	Agree	Agree	Rarely	Sometimes
Ethiopia	JUMC		30-39	female	Musilim	Married	MA/ MSC	Nurse	8	no							No	5300	Yes	no		More than five	Some concern and interest	Easy	No	No	No	yes	No	No	No	No	yes	No	0	0	No	Agree	Disagree	strogly agree	Strongly disagree	strogly agree	Strongly disagree	Strongly disagree	Strongly disagree	Uncertain	Strongly disagree	Rarely	Sometimes
Ethiopia	JUMC		30-39	male	orthodox	Single	MA/ MSC	Medical Laboratory	4	no							No	5300	Yes	no		One or two	Uncertatin	Easy	No	No	No	yes	No	No	No	No	yes	No	0	0	No	Uncertain	Uncertain	Uncertain	Disagree	Agree	Agree	Agree	Agree	Uncertain	Uncertain	Rarely	Sometimes
Ethiopia	JUMC	Staff	30-39	female	orthodox	Married	MA/ MSC	Nurse		no							No	5380	No	yes	1	Three to Five	A lot of concern and interest	Easy	No	No	No	No	No	No	No	No	No	No	0	0	No	Uncertain	Disagree	Agree	Agree	Agree	Disagree	Strongly disagree	Uncertain	Uncertain	Uncertain	Often	Rarely
Ethiopia	JUMC	nurse	30-39	female	Protestant	Married	MA/ MSC	Nurse		no							No	6000	Yes	no		Three to Five	No concern and intrest	Difficult	No	No	No	No	No	No	No	No	yes	yes	1	0	No	Agree	Strongly disagree	Strongly disagree	Uncertain	Uncertain	Strongly disagree	Strongly disagree	Disagree	Uncertain	Uncertain	never	Rarely
Ethiopia	Shenen gibe hospital	Pharmacy	30-39	female	orthodox	Married	Diploma Level IV	Nurse	12	yes	Yes	No	No	No	No	No	Yes	6000	Yes	no	2	Three to Five	A lot of concern and interest	Easy	No	No	No	No	No	No	No	No	No	No	0	0	No	Agree	strogly agree	strogly agree	Uncertain	Strongly disagree	strogly agree	strogly agree	strogly agree	strogly agree	strogly agree	never	Sometimes
Ethiopia	Shenen gibe hospital		30-39	female	orthodox	Married	MA/ MSC	Nurse	15	no							No	6000	No	yes	2	One or two	No concern and intrest	Very easy	No	No	No	No	No	No	No	No	No	No	0	0	No	Agree	Agree	Agree	Agree	Agree	Agree	Agree	Agree	Agree	Agree	Sometimes	never
Ethiopia	Agaro Hospital		30-39	male	Musilim	Married	MA/ MSC	Nurse	10	no							No	6005	Yes	yes	1	Three to Five	Uncertatin	Easy	No	No	No	No	No	yes	No	No	No	No	0	1	No	Disagree	Disagree	Uncertain	Uncertain	Uncertain	Uncertain	Disagree	Disagree	Disagree	Uncertain	Rarely	Rarely
Ethiopia	nada hospital		30-39	male	Musilim	Married	MA/ MSC	Nurse	2	yes	No	No	No	Yes	No	No	No	6093	Yes	yes	3	Three to Five	No concern and intrest	very difficult	No	No	No	No	No	yes	No	No	yes	No	1	0	No	Disagree	Uncertain	Uncertain	Uncertain	Strongly disagree	Uncertain	Uncertain	Uncertain	Strongly disagree	Strongly disagree	Rarely	never
Ethiopia	Agaro Hospital		30-39	male	Musilim	Married	Diploma Level IV	Nurse	9	no							No	6139	No	no		None	No concern and intrest	very difficult	No	No	No	No	No	No	No	No	No	No	0	0	No	strogly agree	strogly agree	strogly agree	strogly agree	strogly agree	strogly agree	strogly agree	strogly agree	strogly agree	strogly agree	never	never
Ethiopia	seka hospital	staff	30-39	female	Musilim	Married	MA/ MSC	Medical Laboratory	2	no	No	No	No	No	No	No	No	6190	Yes	no		None	Uncertatin	Easy	No	No	No	yes	No	No	yes	yes	yes	No	0	0	yes	Agree	Strongly disagree	strogly agree	Disagree	Uncertain	Uncertain	Agree	Uncertain	Agree	Agree	never	never
Ethiopia	Agaro Hospital	nurse	30-39	female	orthodox	Single	MA/ MSC	Nurse	4	yes	No	No	No	Yes	No	No	Yes	6193	Yes	yes	3	One or two	Uncertatin	Difficult	No	yes	No	No	No	No	yes	yes	No	No	0	0	yes	Strongly disagree	Uncertain	Uncertain	Strongly disagree	Strongly disagree	Uncertain	Strongly disagree	Uncertain	Strongly disagree	Uncertain	never	Rarely
Ethiopia	JUMC		30-39	female	orthodox	Married	MA/ MSC	Medical Laboratory	6	no							No	6193	No	no		Three to Five	Some concern and interest	very difficult	No	No	yes	No	No	No	No	No	No	No	0	0	No	Strongly disagree	Disagree	Disagree	Disagree	Uncertain	Disagree	Uncertain	Uncertain	Uncertain	Disagree	Rarely	Sometimes
Ethiopia	seka hospital	staff	30-39	male	Musilim	Single	MA/ MSC	Others	3	no							No	6193	Yes	no		Three to Five	Uncertatin	very difficult	yes	No	No	No	No	No	No	No	No	No	0	0	No	strogly agree	Uncertain	strogly agree	Uncertain	strogly agree	Agree	Uncertain	strogly agree	strogly agree	strogly agree	Rarely	Often
Ethiopia	Shenen gibe hospital		30-39	male	Musilim	Married	MA/ MSC	Nurse		yes	Yes	No	No	No	No	No	Yes	7071	No	yes	2	More than five	No concern and intrest	Easy	No	No	No	No	No	No	No	No	No	No	0	0	No	Agree	Agree	strogly agree	Uncertain	Uncertain	Strongly disagree	Uncertain	Uncertain	Uncertain	Uncertain	very often	very often
Ethiopia	Agaro Hospital	nurse	30-39	female	Musilim	Married	MA/ MSC	Nurse	5	yes	No	Yes	No	No	No	No	Yes	7071	Yes	yes	3	One or two	Uncertatin	Difficult	No	No	No	No	No	No	yes	yes	yes	yes	0	0	No	strogly agree	strogly agree	Agree	Agree	Agree	Agree	strogly agree	strogly agree	Agree	Agree	Sometimes	Rarely
Ethiopia	Shenen gibe hospital		30-39	female	Musilim	Married	MA/ MSC	Nurse	10	yes	Yes	No	No	No	No	No	No	7071	No	no		One or two	Some concern and interest	Easy	No	No	No	No	No	No	No	No	No	No	0	0	No	strogly agree	strogly agree	strogly agree	strogly agree	strogly agree	Strongly disagree	strogly agree	strogly agree	Agree	Agree	Sometimes	never
Ethiopia	Shenen gibe hospital		30-39	male	Musilim	Married	MA/ MSC	Nurse	5	yes	Yes	No	No	No	No	No	Yes	7071	No	yes	2	More than five	No concern and intrest	Easy	No	No	No	No	No	No	No	No	No	No	0	0	No	Agree	Agree	strogly agree	Agree	Agree	Disagree	Agree	Agree	Agree	Agree	very often	very often
Ethiopia	Shenen gibe hospital		30-39	male	Musilim	Married	MA/ MSC	Nurse	5	yes	Yes	No	No	No	No	No	Yes	7071	No	yes	1	More than five	No concern and intrest	Easy	No	No	No	No	No	No	No	No	No	No	0	0	No	Agree	Agree	strogly agree	Agree	Agree	Disagree	Agree	Agree	Agree	Agree	very often	very often
Ethiopia	JUMC		30-39	male	orthodox	Single	MA/ MSC	Nurse	6	no							Yes	7071	Yes	yes	2	One or two	Uncertatin	Difficult	No	No	No	yes	No	No	No	yes	No	yes	0	0	yes	Agree	Disagree	strogly agree	Uncertain	Agree	Strongly disagree	Strongly disagree	Uncertain	strogly agree	strogly agree	Rarely	Rarely
Ethiopia	Shenen gibe hospital	haed nurse	30-39	male	Musilim	Married	MA/ MSC	Nurse		yes	Yes	Yes	Yes	Yes	Yes	Yes	No	7071	No	yes	2	More than five	Some concern and interest	Easy	No	No	No	No	No	No	No	yes	yes	No	0	0	yes	Agree	Agree	strogly agree	Agree	strogly agree	Agree	strogly agree	strogly agree	Uncertain	Uncertain	never	never
Ethiopia	Shenen gibe hospital		30-39	male	Musilim	Married	MA/ MSC	Nurse	8	yes	Yes	Yes	Yes	Yes	Yes	Yes	No	7071	No	yes	2	More than five	Some concern and interest	Easy	No	No	No	No	No	No	No	yes	yes	No	0	0	yes	Agree	Agree	strogly agree	Agree	strogly agree	Agree	strogly agree	strogly agree	Uncertain	Uncertain	never	never
Ethiopia	JUMC		30-39	male	orthodox	Married	MA/ MSC	Pharamcist	2	yes	Yes	No	No	No	No	No	Yes	7071	Yes	yes	3	One or two	No concern and intrest	Difficult	No	No	No	No	No	No	No	No	No	No	0	0	yes	Agree	Disagree	strogly agree	Disagree	Agree	Agree	Agree	Strongly disagree	Agree	strogly agree	very often	very often
Ethiopia	Shenen gibe hospital		30-39	male	orthodox	Married	MA/ MSC	Nurse	6	yes	No	Yes	Yes	Yes	Yes	No	No	7071	Yes	yes	2	One or two	No concern and intrest	very difficult	yes	yes	No	yes	No	No	No	yes	No	yes	1	0	yes	strogly agree	strogly agree	strogly agree	strogly agree	strogly agree	Strongly disagree	Agree	strogly agree	strogly agree	strogly agree	Rarely	Sometimes
Ethiopia	JUMC	Assistant head	30-39	female	Protestant	Married	MA/ MSC	Others	10	no							Yes	7071	Yes	yes	2	More than five	No concern and intrest	Very easy	No	No	No	No	No	No	No	No	yes	No	0	0	No	strogly agree	strogly agree	strogly agree	strogly agree	strogly agree	Agree	strogly agree	Agree	strogly agree	strogly agree	never	never
Ethiopia	JUMC		30-39	male	Musilim	Single	MA/ MSC	Others	6	no							Yes	7100	Yes	no		One or two	Some concern and interest	Difficult	yes	No	No	yes	yes	yes	No	yes	yes	yes	0	0	yes	strogly agree	Agree	Uncertain	Agree	Uncertain	Strongly disagree	Strongly disagree	Agree	Agree	Uncertain	Sometimes	Sometimes
Ethiopia	Agaro Hospital		30-39	male	Musilim	Single	Diploma Level IV	Others	3	no							No	7111	Yes	no		None	No concern and intrest	very difficult	No	No	No	No	No	No	No	No	No	No	0	0	No	strogly agree	strogly agree	strogly agree	strogly agree	strogly agree	strogly agree	strogly agree	strogly agree	strogly agree	strogly agree	never	never
Ethiopia	Agaro Hospital	nurse	30-39	male	Musilim	Married	MA/ MSC	Nurse		yes	No	Yes	No	No	No	No	Yes	8000	Yes	yes	1	One or two	Uncertatin	Easy	No	No	No	No	yes	yes	No	yes	No	yes	0	1	yes	Uncertain	Agree	Uncertain	Uncertain	Uncertain	Uncertain	Agree	Agree	strogly agree	Uncertain	Rarely	never
Ethiopia	Shenen gibe hospital		30-39	male	Musilim	Married	MA/ MSC	Medical Laboratory		yes	No	No	No	No	No	Yes	Yes	8011	Yes	yes	1	One or two	Uncertatin	very difficult	No	No	No	No	No	No	No	No	No	No	0	0	No	Agree	strogly agree	Agree	Agree	Agree	Agree	Agree	Agree	Agree	Agree	never	never
Ethiopia	seka hospital	nurse	30-39	female	Protestant	Married	MA/ MSC	Nurse	8	no							No	8011	Yes	no		One or two	Uncertatin	Difficult	No	No	No	No	No	No	No	yes	No	No	0	0	No	strogly agree	strogly agree	strogly agree	Agree	strogly agree	Agree	strogly agree	strogly agree	Agree	Agree	Often	very often
Ethiopia	JUMC		30-39	male	Protestant	Married	MA/ MSC	Nurse	8	no							No	8017	No	no		More than five	No concern and intrest	Difficult	No	No	No	No	No	No	No	yes	No	No	0	0	No	strogly agree	Uncertain	Uncertain	Agree	Uncertain	Uncertain	Uncertain	Uncertain	Uncertain	Uncertain	Often	Sometimes
Ethiopia	Shenen gibe hospital		30-39	female	Musilim	Married	MA/ MSC	Nurse		yes	No	No	Yes	Yes	Yes	No	Yes	8017	Yes	yes	2	Three to Five	No concern and intrest	very difficult	No	No	No	No	No	No	No	No	No	No	0	0	No	Agree	strogly agree	strogly agree	Agree	strogly agree	Agree	strogly agree	Agree	Agree	Agree	Sometimes	Rarely
Ethiopia	Shenen gibe hospital		30-39	female	Protestant	Single	MA/ MSC	Nurse	11	yes	Yes	No	No	No	No	No	Yes	8017	Yes	yes	1	None	Uncertatin	Difficult	No	No	yes	yes	No	No	No	No	No	No	0	0	No	Agree	Agree	strogly agree	Agree	Agree	Agree	Agree	Agree	Agree	Strongly disagree	Sometimes	never
Ethiopia	Shenen gibe hospital	Pharmacy	30-39	female	Musilim	Married	MA/ MSC	Pharamcist	6	no							Yes	8017	No	no		More than five	No concern and intrest	Easy	No	No	No	No	No	No	No	No	No	No	0	0	No	Agree	Agree	Uncertain	Agree	strogly agree	strogly agree	strogly agree	strogly agree	strogly agree	strogly agree	never	never
Ethiopia	Shenen gibe hospital		30-39	female	Musilim	Married	MA/ MSC	Medical Laboratory	10	yes	No	No	No	No	Yes	No	No	8017	No	yes	2	Three to Five	No concern and intrest	Difficult	No	No	No	No	No	No	No	No	No	No	0	0	No	strogly agree	Uncertain	Uncertain	strogly agree	Agree	Agree	strogly agree	Agree	Agree	Agree	Often	Often
Ethiopia	Agaro Hospital	ICU nurse	30-39	male	orthodox	Married	MA/ MSC	Nurse	10	yes	Yes	Yes	No	No	No	No	Yes	8017	No	yes	2	More than five	Uncertatin	Easy	yes	yes	No	No	No	No	No	No	No	No	0	0	No	strogly agree	Agree	Agree	Agree	Agree	Uncertain	Agree	Agree	Agree	Agree	very often	Sometimes
Ethiopia	Agaro Hospital	nurse	30-39	male	orthodox	Married	MA/ MSC	Nurse	7	yes	No	Yes	No	No	No	No	Yes	8017	Yes	yes	3	One or two	Uncertatin	very difficult	yes	yes	No	yes	No	yes	yes	yes	yes	No	0	0	yes	strogly agree	strogly agree	strogly agree	Agree	strogly agree	strogly agree	strogly agree	strogly agree	strogly agree	strogly agree	Often	Often
Ethiopia	Shenen gibe hospital		30-39	male	Musilim	Married	MA/ MSC	Others	5	no							Yes	8017	Yes	yes	2	One or two	Some concern and interest	Easy	No	No	No	yes	No	No	No	yes	yes	No	0	0	No	strogly agree	Uncertain	Agree	Agree	Uncertain	Uncertain	Agree	Uncertain	Agree	Agree	never	never
Ethiopia	seka hospital	staff	30-39	male	orthodox	Married	MA/ MSC	Nurse	11	yes	Yes	No	No	No	No	No	Yes	8017	No	yes	2	More than five	No concern and intrest	very difficult	No	yes	yes	yes	No	No	No	No	yes	No	0	0	No	Agree	Uncertain	strogly agree	strogly agree	Agree	strogly agree	strogly agree	strogly agree	strogly agree	Agree	never	never
Ethiopia	JUMC		30-39	female	Musilim	Single	MD	Others		no							No	8017	Yes	yes	2	More than five	No concern and intrest	Easy	No	No	No	No	No	No	No	No	No	No	0	0	No	Agree	Agree	Agree	Agree	strogly agree	strogly agree	strogly agree	strogly agree	strogly agree	strogly agree	Sometimes	never
Ethiopia	JUMC		30-39	male	Catholic	Single	MA/ MSC	Pharamcist	3	yes	Yes	No	No	No	No	No	Yes	8075	Yes	yes	3	One or two	Some concern and interest	Easy	No	No	No	yes	yes	No	yes	No	No	No	0	0	No	Strongly disagree	Disagree	Disagree	Uncertain	Disagree	Disagree	Uncertain	Uncertain	Uncertain	Disagree	Rarely	Sometimes
Ethiopia	JUMC	Head Nurse	30-39	female	orthodox	Married	MA/ MSC	Nurse	11	no							No	8081	Yes	no		None	Some concern and interest	Difficult	No	No	No	No	No	No	No	No	No	No	0	0	No	Strongly disagree	Strongly disagree	Strongly disagree	Strongly disagree	Strongly disagree	Strongly disagree	Strongly disagree	Strongly disagree	Strongly disagree	Strongly disagree	never	never
Ethiopia	JUMC		30-39	male	orthodox	Single	MD	Others	8	yes	No	No	No	No	No	Yes	Yes	8111	No	yes	3	More than five	Uncertatin	very difficult	No	No	No	No	No	No	No	No	No	No	0	0	No	Uncertain	Agree	Uncertain	Disagree	Agree	Uncertain	Agree	Agree	Agree	Agree	Sometimes	Rarely
Ethiopia	Shenen gibe hospital		30-39	male	Musilim	Married	MA/ MSC	Nurse	8	yes	Yes	No	No	No	No	No	No	8117	Yes	yes	2	Three to Five	Uncertatin	Difficult	No	No	No	No	No	No	No	yes	No	No	1	0	yes	Agree	Agree	Agree	Uncertain	Uncertain	Disagree	Uncertain	Uncertain	Uncertain	Uncertain	Often	Often
Ethiopia	Shenen gibe hospital		30-39	female	orthodox	Married	MA/ MSC	Nurse	6	yes	No	No	No	No	Yes	No	Yes	8958	Yes	yes	2	None	Uncertatin	Difficult	No	No	No	No	No	No	No	yes	No	No	0	0	yes	strogly agree	Agree	Uncertain	Uncertain	Agree	Agree	Agree	Agree	Agree	Agree	never	Rarely
Ethiopia	Shenen gibe hospital		30-39	male	Musilim	Married	MA/ MSC	Nurse	10	yes	Yes	No	No	No	Yes	No	Yes	9056	Yes	yes	1	More than five	Uncertatin	Easy	No	No	No	No	No	No	No	No	No	No	0	0	No	Uncertain	Agree	Agree	Disagree	Uncertain	Uncertain	Uncertain	Agree	Agree	strogly agree	Rarely	never
Ethiopia	Agaro Hospital		30-39	male	orthodox	Married	MD	Medical doctor	3	yes	No	No	Yes	No	No	No	Yes	9056	Yes	yes	3	Three to Five	No concern and intrest	very difficult	No	No	No	No	No	No	No	No	yes	No	0	1	yes	Agree	Uncertain	strogly agree	Agree	Agree	Disagree	Agree	Disagree	Disagree	Agree	never	Rarely
Ethiopia	nada hospital	JGP	30-39	male	orthodox	Married	MD	Medical doctor	1	yes	No	Yes	Yes	No	No	Yes	Yes	9056	Yes	yes	2	One or two	Uncertatin	Very easy	No	No	yes	yes	No	yes	yes	yes	yes	No	0	0	No	Agree	Uncertain	Disagree	Agree	strogly agree	strogly agree	strogly agree	strogly agree	strogly agree	Agree	Rarely	never
Ethiopia	seka hospital	staff	30-39	male	Protestant	Married	MD	Others	12	yes	No	No	No	No	Yes	No	No	9056	Yes	yes	2	One or two	Uncertatin	Easy	No	No	No	No	No	No	No	No	No	No	0	0	yes	strogly agree	strogly agree	Agree	Agree	Uncertain	strogly agree	Uncertain	Agree	Agree	Agree	Sometimes	Sometimes
Ethiopia	nada hospital		30-39	female	orthodox	Single	MD	Nurse	2	no							Yes	9056	No	no		One or two	Uncertatin	Very easy	No	No	No	yes	No	No	No	No	No	No	0	0	No	Agree	Disagree	Agree	Disagree	strogly agree	Agree	Uncertain	Uncertain	Disagree	Disagree	Sometimes	never
Ethiopia	Agaro Hospital	Doctor	30-39	male	orthodox	Single	MD	Medical doctor	2	yes	No	No	Yes	No	No	No	No	9056	Yes	yes	2	One or two	Uncertatin	Difficult	No	No	No	No	No	yes	yes	yes	yes	No	0	1	yes	strogly agree	Uncertain	strogly agree	strogly agree	strogly agree	strogly agree	strogly agree	Agree	Agree	strogly agree	Sometimes	Often
Ethiopia	Shenen gibe hospital		30-39	female	orthodox	Married	MA/ MSC	Nurse	14	no							No	9057	No	yes	2	One or two	Uncertatin	Difficult	No	yes	yes	yes	No	No	yes	yes	No	No	0	0	yes	Agree	Disagree	Agree	Disagree	Agree	Disagree	Agree	Agree	Agree	Disagree	Sometimes	Rarely
Ethiopia	Shenen gibe hospital		30-39	female	Musilim	Married	MA/ MSC	Nurse	12	yes	Yes	No	Yes	No	Yes	No	Yes	9090	Yes	yes	2	More than five	Uncertatin	Difficult	No	No	No	No	No	No	No	No	No	No	0	0	No	strogly agree	strogly agree	strogly agree	strogly agree	strogly agree	strogly agree	strogly agree	strogly agree	strogly agree	strogly agree	Rarely	Sometimes
Ethiopia	JUMC		30-39	male	Musilim	Married	MD	Medical doctor	4	yes	Yes	No	No	No	No	No	Yes	11305	Yes	yes	2	Three to Five	No concern and intrest	Easy	No	No	No	yes	yes	No	No	No	No	No	0	0	No	Strongly disagree	Agree	Agree	Agree	Agree	Strongly disagree	Strongly disagree	Agree	Agree	Agree	Rarely	never
Ethiopia	seka hospital	staff	30-39	female	orthodox	Married	MA/ MSC	Medical Laboratory	5	no							Yes	7071	No	yes	2	More than five	No concern and intrest	Difficult	No	No	No	No	No	No	No	yes	No	No	0	0	yes	Agree	Strongly disagree	Agree	Agree	Strongly disagree	Agree	Agree	Agree	Agree	Agree	never	never
Ethiopia	Agaro Hospital		30-39	female	Musilim	Married	Diploma Level IV	Nurse	11	no							No	7071	Yes	no		One or two	No concern and intrest	very difficult	No	yes	No	yes	No	No	yes	No	No	No	1	0	yes	Agree	Uncertain	strogly agree	Uncertain	Agree	Agree	Agree	Agree	strogly agree	strogly agree	Sometimes	Rarely
Ethiopia	JUMC		30-39	male	Protestant	Single	MA/ MSC	Nurse	7	no							No	8017	Yes	yes	1	One or two	Uncertatin	very difficult	No	No	yes	No	No	No	No	No	yes	yes	0	0	yes	Agree	Uncertain	Agree	Disagree	Uncertain	Agree	Disagree	Strongly disagree	Agree	strogly agree	Sometimes	Often
Ethiopia	Shenen gibe hospital		30-39	female	Musilim	Married	MA/ MSC	Pharamcist	6	no							Yes	8051	Yes	yes	2	One or two	Uncertatin	Difficult	No	No	No	No	No	No	No	No	No	No	0	0	No	strogly agree	strogly agree	strogly agree	strogly agree	strogly agree	Agree	strogly agree	Agree	strogly agree	strogly agree	never	never
Ehiopia	Shenen gibe hospital		30-39	male	Musilim	Single	MD	Medical doctor	6	yes	Yes	No	Yes	Yes	Yes	No	Yes	9056	Yes	yes	2	More than five	Some concern and interest	Easy	No	No	No	No	No	No	No	No	No	No	0	0	No	strogly agree	Agree	strogly agree	Agree	strogly agree	Agree	strogly agree	Agree	strogly agree	Agree	Rarely	never
Ethiopia	seka hospital	staff	30-39	male	orthodox	Divorced	MA/ MSC	Pharamcist	6	no							No	9056	Yes	yes	2	One or two	A lot of concern and interest	Difficult	No	No	No	No	No	yes	yes	yes	No	No	0	0	yes	Uncertain	Agree	Agree	Agree	strogly agree	strogly agree	Agree	Uncertain	strogly agree	Uncertain	Sometimes	never
Ethiopia	JUMC		30-39	male	orthodox	Married	MD	Others	10	yes	Yes	No	No	No	No	No	No	10000	Yes	no		Three to Five	Some concern and interest	Easy	No	No	No	yes	No	No	No	yes	No	yes	0	0	No	Agree	Agree	Agree	Uncertain	Agree	strogly agree	Uncertain	Uncertain	Agree	strogly agree	Rarely	never
Ethiopia	Shenen gibe hospital	ERI DC	30-39	male	Protestant	Married	MA/ MSC	Others	13	yes	No	No	No	No	Yes	No	Yes	10000	Yes	yes	4	Three to Five	No concern and intrest	Difficult	No	No	No	yes	No	No	No	yes	No	No	0	0	yes	strogly agree	Agree	Agree	Agree	strogly agree	strogly agree	strogly agree	strogly agree	strogly agree	strogly agree	never	never
Ethiopia	Shenen gibe hospital	medical Doctor	30-39	male	orthodox	Single	MD	Medical doctor	8	yes	Yes	No	No	No	No	No	Yes	10056	No	yes	2	More than five	Some concern and interest	Easy	No	No	No	No	No	No	No	yes	No	No	0	0	No	Agree	Agree	Agree	Agree	Uncertain	Disagree	strogly agree	strogly agree	Agree	Uncertain	Sometimes	never
Ethiopia	JUMC		30-39	male	Protestant	Married	MD	Medical doctor		yes	Yes	No	No	No	No	No	Yes	11350	Yes	yes	3	Three to Five	Uncertatin	Difficult	yes	No	No	yes	No	yes	No	No	yes	yes	1	1	yes	Strongly disagree	Disagree	Disagree	Disagree	Disagree	Strongly disagree	Strongly disagree	Disagree	Disagree	Disagree	Rarely	never
Ethiopia	nada hospital		30-39	male	Protestant	Married	MD	Medical doctor	3	no							No	1150	Yes	yes	2	Three to Five	No concern and intrest	very difficult	No	No	No	yes	No	No	No	yes	No	No	1	0	yes	Agree	Disagree	Agree	strogly agree	Agree	Uncertain	Agree	Agree	strogly agree	Uncertain	Sometimes	Often
Ethiopia	Shenen gibe hospital		30-39	female	Musilim	Married	Diploma Level IV	Nurse	3	yes	No	No	No	No	Yes	No	Yes	3031	Yes	yes	1	One or two	No concern and intrest	Difficult	No	No	No	No	No	No	No	No	No	No	0	0	No	strogly agree	strogly agree	strogly agree	strogly agree	strogly agree	Agree	strogly agree	strogly agree	strogly agree	strogly agree	never	never
Ethiopia	JUMC		30-39	female	Protestant	Married	MA/ MSC	Medical Laboratory	4	no							Yes	5000	Yes	no		More than five	No concern and intrest	Easy	yes	No	No	No	No	No	yes	yes	No	No	0	0	yes	Uncertain	Strongly disagree	Agree	Strongly disagree	Agree	Strongly disagree	strogly agree	strogly agree	strogly agree	Strongly disagree	never	never
Ethiopia	JUMC	staff	30-39	female	orthodox	Single	MA/ MSC	Medical Laboratory	7	yes	No	No	No	No	Yes	No	No	6100	No	yes	2	Three to Five	Uncertatin	Easy	No	No	No	yes	No	No	No	yes	No	No	0	0	yes	Agree	Disagree	strogly agree	Agree	Agree	strogly agree	Agree	Agree	strogly agree	Disagree	never	Often
Ethiopia	Shenen gibe hospital	Midwifery	30-39	female	orthodox	Married	MA/ MSC	Others	10	yes	No	Yes	Yes	Yes	No	No	No	6391	No	yes	2	One or two	Uncertatin	Easy	No	No	No	No	No	No	No	No	No	No	0	0	No	Agree	Agree	Agree	Agree	Agree	Agree	Agree	Agree	Agree	Agree	Rarely	Rarely
Ethiopia	JUMC		30-39	male	Protestant	Married	MA/ MSC	Medical Laboratory	5	yes	No	No	Yes	No	Yes	No	Yes	7071	Yes	no		One or two	Uncertatin	Difficult	yes	yes	No	No	No	No	No	No	yes	yes	0	1	yes	Strongly disagree	Disagree	Strongly disagree	Disagree	Disagree	Uncertain	Disagree	Uncertain	Uncertain	Uncertain	never	Rarely
Ethiopia	Shenen gibe hospital		30-39	female	Protestant	Married	MA/ MSC	Nurse	10	yes	No	Yes	No	No	No	No	Yes	7071	No	yes	1	None	No concern and intrest	very difficult	No	No	yes	yes	yes	yes	yes	yes	yes	No	0	1	yes	Strongly disagree	Strongly disagree	Disagree	Disagree	Disagree	Disagree	Disagree	Disagree	Disagree	Disagree	Rarely	Rarely
Ethiopia	seka hospital	staff	30-39	male	Protestant	Married	MA/ MSC	Pharamcist	1	no							No	7071	No	no		Three to Five	Uncertatin	very difficult	yes	No	No	No	No	No	No	No	No	No	0	0	No	strogly agree	Uncertain	strogly agree	Uncertain	strogly agree	Agree	Uncertain	strogly agree	strogly agree	strogly agree	Rarely	Often
Ethiopia	Shenen gibe hospital		30-39	female	Musilim	Married	MA/ MSC	Nurse	8	no							Yes	7071	Yes	yes	1	One or two	A lot of concern and interest	Easy	No	No	No	No	No	No	No	No	No	No	0	0	No	Uncertain	Agree	Agree	Strongly disagree	strogly agree	Agree	Agree	Uncertain	strogly agree	strogly agree	Sometimes	Sometimes
Ethiopia	JUMC		30-39	male	orthodox	Single	MD	Others	5	yes	Yes	No	No	No	No	No	Yes	7071	Yes	no		One or two	No concern and intrest	very difficult	No	No	No	No	No	No	No	No	No	No	0	0	No	strogly agree	strogly agree	strogly agree	strogly agree	strogly agree	strogly agree	strogly agree	strogly agree	strogly agree	strogly agree	very often	very often
Ethiopia	Agaro Hospital	ICU nurse	30-39	male	Protestant	Married	MA/ MSC	Nurse	10	yes	No	No	No	Yes	No	No	Yes	7071	Yes	yes	2	Three to Five	Uncertatin	Difficult	No	No	yes	yes	No	No	yes	yes	No	No	0	0	No	strogly agree	Strongly disagree	Strongly disagree	Uncertain	Uncertain	Uncertain	Strongly disagree	Strongly disagree	Uncertain	Uncertain	never	Often
Ethiopia	Shenen gibe hospital		30-39	male	orthodox	Married	MA/ MSC	Medical Laboratory	7	no							No	7071	No	yes	2	More than five	Some concern and interest	Difficult	No	No	yes	yes	yes	yes	No	yes	yes	No	0	0	No	strogly agree	strogly agree	Strongly disagree	strogly agree	Strongly disagree	Agree	strogly agree	Uncertain	strogly agree	Disagree	never	never
Ethiopia	Shenen gibe hospital		30-39	male	others	Married	MA/ MSC	Nurse	8	yes	No	No	No	Yes	Yes	No	Yes	7071	No	yes	2	None	No concern and intrest	Easy	No	No	No	No	No	No	No	No	No	No	0	0	No	Agree	Agree	Agree	Agree	Agree	Agree	Agree	Agree	Agree	Agree	never	never
Ethiopia	JUMC	staff	30-39	male	orthodox	Married	MA/ MSC	Nurse	11	yes	Yes	Yes	Yes	No	No	No	Yes	7071	Yes	yes	3	More than five	No concern and intrest	Difficult	No	No	No	No	No	No	No	No	No	No	0	0	No	Strongly disagree	Strongly disagree	Strongly disagree	Strongly disagree	Disagree	Uncertain	Uncertain	Disagree	Disagree	Disagree	Rarely	Rarely
Ethiopia	JUMC		30-39	male	orthodox	Married	MD	Pharamcist	10	yes	Yes	No	No	No	No	No	Yes	8000	Yes	yes		Three to Five	Some concern and interest	Difficult	yes	No	yes	No	No	yes	No	No	No	yes	0	1	No	Strongly disagree	Strongly disagree	Strongly disagree	Strongly disagree	Disagree	Disagree	Disagree	Disagree	Disagree	Disagree	Rarely	Sometimes
Ethiopia	Agaro Hospital	nurse	30-39	male	Musilim	Married	MA/ MSC	Nurse	10	yes	No	Yes	No	No	No	No	Yes	8017	Yes	yes	3	One or two	Some concern and interest	Difficult	No	No	No	No	yes	yes	yes	No	yes	No	0	0	yes	strogly agree	strogly agree	Agree	Agree	strogly agree	Agree	strogly agree	Agree	Agree	Agree	Often	Rarely
Ethiopia	Shenen gibe hospital	Pharmacy	30-39	male	Musilim	Married	Diploma Level IV	Pharamcist	7	yes	No	No	No	Yes	No	No	Yes	8017	Yes	yes	2	Three to Five	No concern and intrest	very difficult	No	No	No	No	No	No	No	No	yes	No	0	0	No	strogly agree	Agree	Agree	Agree	Agree	strogly agree	Agree	strogly agree	strogly agree	strogly agree	Rarely	never
Ethiopia	Agaro Hospital		30-39	female	orthodox	Married	MA/ MSC	Others	7	no							No	8017	Yes	yes	1	More than five	No concern and intrest	Easy	No	No	No	yes	No	No	No	yes	No	No	0	0	No	Disagree	Strongly disagree	Agree	Strongly disagree	Strongly disagree	Agree	Agree	Uncertain	Agree	Agree	Rarely	Sometimes
Ethiopia	Shenen gibe hospital		30-39	male	Musilim	Single	MA/ MSC	Nurse	10	yes	No	No	Yes	Yes	Yes	No	No	8017	Yes	yes	2	One or two	Uncertatin	Easy	No	No	No	No	No	No	No	No	No	No	0	0	No	Agree	Agree	Agree	Agree	Agree	Agree	Agree	Agree	Agree	Agree	Rarely	never
Ethiopia	Shenen gibe hospital		30-39	female	Musilim	Married	MA/ MSC	Nurse	12	yes	Yes	Yes	No	No	No	No	No	8017	No	yes	2	Three to Five	No concern and intrest	Difficult	No	No	No	No	No	No	No	No	No	No	0	0	No	strogly agree	Agree	Agree	Disagree	Agree	Agree	strogly agree	Agree	Agree	Agree	Often	Often
Ethiopia	Shenen gibe hospital		30-39	male	Protestant	Married	MA/ MSC	Nurse	9	no							No	8017	No	yes	2	More than five	Uncertatin	Easy	No	No	No	No	No	No	No	No	No	No	0	0	No	strogly agree	strogly agree	strogly agree	strogly agree	strogly agree	strogly agree	strogly agree	strogly agree	strogly agree	strogly agree	never	never
Ethiopia	nada hospital	staff	30-39	male	Musilim	Married	MA/ MSC	Nurse	7	yes	Yes	No	Yes	Yes	No	Yes	Yes	8017	Yes	yes	2	Three to Five	Uncertatin	Easy	No	No	No	No	No	No	No	No	No	No	0	0	yes	strogly agree	Agree	strogly agree	strogly agree	strogly agree	Agree	Strongly disagree	Strongly disagree	Disagree	Uncertain	Sometimes	Rarely
Ethiopia	Shenen gibe hospital	GP	30-39	male	Musilim	Married	MD	Medical doctor	5	yes	Yes	No	No	No	No	No	No	9050	Yes	no		More than five	Some concern and interest	Easy	No	No	No	No	No	No	No	No	No	No	0	0	No	Agree	strogly agree	strogly agree	Agree	Agree	Agree	Agree	Agree	Agree	Agree	Sometimes	never
Ethiopia	Agaro Hospital	nurse	30-39	male	Musilim	Married	MA/ MSC	Nurse	10	yes	No	Yes	No	No	No	No	Yes	9056	Yes	yes	3	One or two	Uncertatin	Difficult	No	No	No	No	No	No	No	yes	yes	yes	0	1	yes	strogly agree	strogly agree	strogly agree	strogly agree	Agree	Agree	Agree	Agree	Agree	Agree	Often	Often
Ethiopia	nada hospital	GP	30-39	male	orthodox	Single	MD	Medical doctor	1	yes	No	No	No	Yes	No	No	No	9056	Yes	yes	1	One or two	A lot of concern and interest	Difficult	No	No	No	No	No	yes	No	No	No	No	0	0	No	Agree	Agree	Uncertain	Uncertain	Agree	Agree	Uncertain	Agree	Agree	Agree	Rarely	very often
Ethiopia	Agaro Hospital	pharmacy	30-39	female	Musilim	Married	MD	Pharamcist	7	yes	No	Yes	No	No	No	No	Yes	9056	Yes	yes	3	One or two	Uncertatin	Easy	No	No	No	No	No	No	No	yes	yes	No	0	0	yes	strogly agree	Uncertain	strogly agree	strogly agree	strogly agree	strogly agree	Agree	Agree	Agree	strogly agree	never	never
Ethiopia	JUMC		30-39	male	orthodox	Married	MD	Medical doctor	7	yes	Yes	No	No	No	No	No	Yes	9056	Yes	yes	2	None	Some concern and interest	Difficult	yes	yes	No	No	No	No	yes	yes	No	yes	0	0	yes	Uncertain	Strongly disagree	strogly agree	Strongly disagree	Agree	Uncertain	Agree	Strongly disagree	Agree	strogly agree	very often	never
Ethiopia	Shenen gibe hospital		30-39	female	orthodox	Single	MA/ MSC	Nurse	12	yes	Yes	No	No	No	No	No	Yes	9056	No	yes	2	None	Uncertatin	Difficult	No	No	No	No	No	No	No	No	No	No	0	0	No	Agree	Agree	strogly agree	Agree	Agree	Uncertain	Agree	Agree	Agree	Agree	Often	Sometimes
Ethiopia	Shenen gibe hospital		30-39	male	Musilim	Married	MA/ MSC	Nurse	8	yes	No	No	No	No	No	Yes	No	9608	No	yes	2	Three to Five	No concern and intrest	Difficult	No	No	No	No	No	No	No	yes	No	No	0	0	No	strogly agree	strogly agree	strogly agree	strogly agree	strogly agree	strogly agree	strogly agree	strogly agree	strogly agree	strogly agree	Rarely	never
Ethiopia	Shenen gibe hospital	coordinator clcl	30-39	male	Protestant	Married	MD	Others	14	no							No	11456	No	no		More than five	No concern and intrest	Difficult	No	No	yes	No	No	No	No	No	No	No	0	0	No	strogly agree	strogly agree	strogly agree	strogly agree	strogly agree	strogly agree	strogly agree	strogly agree	strogly agree	strogly agree	never	never
Ethiopia	nada hospital		30-39	male	Protestant	Single	MA/ MSC	Nurse	2	yes	No	No	No	Yes	No	No	No	6193	Yes	yes	2	None	No concern and intrest	Easy	No	No	No	No	No	No	yes	No	yes	yes	0	0	No	strogly agree	strogly agree	Uncertain	Uncertain	Agree	Uncertain	strogly agree	strogly agree	Agree	strogly agree	never	never
Ethiopia	Shenen gibe hospital		30-39	female	Protestant	Single	MA/ MSC	Nurse	10	yes	Yes	No	No	No	No	No	Yes	7071	Yes	yes	2	Three to Five	Some concern and interest	Easy	No	No	No	No	No	No	No	No	No	No	0	0	No	strogly agree	Agree	Uncertain	Agree	strogly agree	Agree	strogly agree	Uncertain	Agree	Uncertain	Sometimes	never
Ethiopia	Agaro Hospital		30-39	male	orthodox	Married	MA/ MSC	Nurse	8	no							No	7071	No	no		Three to Five	Uncertatin	Easy	No	yes	No	yes	No	No	No	No	No	No	0	0	No	Strongly disagree	Strongly disagree	Strongly disagree	Disagree	Uncertain	Uncertain	Uncertain	Uncertain	Uncertain	Uncertain	Rarely	Rarely
Ethiopia	Shenen gibe hospital		30-39	female	orthodox	Married	MA/ MSC	Nurse	12	yes	Yes	Yes	Yes	Yes	Yes	No	Yes	8017	Yes	yes	1	None	No concern and intrest	Easy	No	No	No	No	No	No	No	No	yes	No	0	0	No	strogly agree	Agree	strogly agree	Agree	strogly agree	Uncertain	strogly agree	strogly agree	strogly agree	strogly agree	Sometimes	never
Ethiopia	Agaro Hospital		30-39	female	Musilim	Married	MA/ MSC	Others	6	no							No	8017	Yes	yes	3	One or two	Some concern and interest	very difficult	No	No	No	No	No	No	No	yes	No	yes	1	0	No	Agree	Strongly disagree	strogly agree	Uncertain	Agree	Disagree	Agree	Uncertain	Disagree	Agree	Rarely	never
Ethiopia	Shenen gibe hospital		30-39	male	Musilim	Married	MD	Others	14	yes	Yes	No	No	No	No	No	Yes	9056	Yes	yes	2	Three to Five	Uncertatin	Difficult	No	No	No	No	No	No	No	No	No	No	0	0	No	Strongly disagree	Strongly disagree	Strongly disagree	Disagree	Disagree	Strongly disagree	Disagree	Uncertain	strogly agree	Disagree	Rarely	never
Ethiopia	JUMC		30-39	male	orthodox	Single	MD	Medical doctor	7	yes							Yes	1134	Yes	yes	2	None	Uncertatin	Easy	No	No	No	No	No	yes	No	No	No	No	1	0	No	Agree	strogly agree	Agree	Uncertain	Agree	Agree	Agree	Agree	Agree	Uncertain	Sometimes	Rarely
Ethiopia	JUMC		30-39	female	orthodox	Single	MA/ MSC	Nurse	10	no							No	6500	Yes	no		More than five	No concern and intrest	Very easy	No	yes	yes	yes	No	No	No	yes	No	No	0	0	No	Agree	Agree	strogly agree	strogly agree	strogly agree	Agree	Agree	Uncertain	strogly agree	strogly agree	Rarely	Often
Ethiopia	Agaro Hospital		30-39	male	Musilim	Single	MA/ MSC	Nurse	9	yes	No	No	No	Yes	No	No	Yes	7071	No	yes	3	None	Uncertatin	very difficult	No	No	No	yes	No	No	No	No	No	No	0	0	No	Strongly disagree	Strongly disagree	strogly agree	Disagree	Disagree	Strongly disagree	Strongly disagree	Strongly disagree	Strongly disagree	Strongly disagree	never	never
Ethiopia	JUMC	nurse	30-39	male	orthodox	Single	MA/ MSC	Nurse	8	no							No	7071	No	yes	3	More than five	Some concern and interest	Easy	No	No	No	No	No	No	No	No	No	No	0	0	No	Agree	Strongly disagree	Agree	Strongly disagree	Uncertain	Strongly disagree	Agree	Agree	Agree	Strongly disagree	never	never
Ethiopia	Shenen gibe hospital		30-39	male	Musilim	Married	MA/ MSC	Medical Laboratory	5	yes	No	No	No	No	No	Yes	Yes	7071	Yes	yes	2	Three to Five	Uncertatin	Easy	No	No	No	No	No	No	No	yes	yes	No	0	0	No	Agree	Disagree	Agree	Disagree	Uncertain	Uncertain	Uncertain	Agree	Agree	Disagree	Rarely	never
Ethiopia	Shenen gibe hospital	nurse	30-39	female	Musilim	Married	MA/ MSC	Nurse	15	yes	No	No	No	Yes	Yes	No	Yes	8017	No	yes	2	More than five	No concern and intrest	Easy	No	No	No	No	No	No	No	No	No	No	0	0	No	strogly agree	Strongly disagree	strogly agree	strogly agree	strogly agree	strogly agree	strogly agree	strogly agree	Agree	Agree	never	never
Ethiopia	Shenen gibe hospital		30-39	male	orthodox	Married	MA/ MSC	Nurse	6	yes	No	Yes	No	No	No	No	Yes	8017	No	yes	2	More than five	Uncertatin	Easy	No	No	No	No	No	No	No	yes	No	No	0	0	No	Agree	strogly agree	Agree	strogly agree	strogly agree	strogly agree	Agree	strogly agree	strogly agree	strogly agree	Sometimes	never
Ethiopia	Shenen gibe hospital		30-39	female	orthodox	Married	MA/ MSC	Nurse		yes	Yes	No	No	No	No	No	No	8017	No	no		Three to Five	No concern and intrest	Difficult	No	No	No	No	No	No	No	No	No	No	0	0	No	strogly agree	Agree	Agree	Disagree	Agree	Agree	Agree	strogly agree	strogly agree	Agree	Often	Often
Ethiopia	seka hospital		30-39	male	Musilim	Married	MA/ MSC	Nurse	4	yes	No	No	Yes	Yes	No	No	Yes	8017	Yes	no		Three to Five	Uncertatin	Easy	No	No	No	No	No	yes	No	No	yes	yes	1	0	No	Agree	Uncertain	Agree	Agree	Agree	Agree	Agree	Agree	Agree	Agree	Rarely	never
Ethiopia	seka hospital	staff	30-39	male	orthodox	Married	MA/ MSC	Nurse	6	no							No	8050	No	no		More than five	Some concern and interest	Easy	No	No	No	No	No	No	No	No	No	No	0	0	No	strogly agree	Uncertain	Uncertain	Uncertain	Disagree	Uncertain	Uncertain	Uncertain	Uncertain	Uncertain	never	never
Ethiopia	JUMC	nurse	30-39	male	orthodox	Married	MA/ MSC	Nurse	10	yes	Yes	Yes	Yes	Yes	No	No	Yes	8057	Yes	yes	2	None	A lot of concern and interest	very difficult	No	No	No	No	No	No	No	No	No	No	0	0	No	Agree	Agree	Agree	Uncertain	strogly agree	Agree	Agree	strogly agree	Agree	strogly agree	Rarely	never
Ethiopia	Shenen gibe hospital		30-39	female	orthodox	Married	MA/ MSC	Pharamcist	8	yes	Yes	No	No	No	No	No	Yes	9056	Yes	yes	1	One or two	Some concern and interest	Easy	No	No	No	No	No	No	No	No	No	No	0	0	No	strogly agree	strogly agree	Agree	strogly agree	Agree	strogly agree	Agree	strogly agree	Agree	strogly agree	Sometimes	never
Ethiopia	Shenen gibe hospital		30-39	male	Musilim	Married	MA/ MSC	Pharamcist	8	no							No	9056	No	yes	1	Three to Five	No concern and intrest	very difficult	No	No	No	No	No	No	No	No	No	No	0	0	No	strogly agree	strogly agree	strogly agree	strogly agree	strogly agree	strogly agree	strogly agree	strogly agree	strogly agree	strogly agree	never	never
Ethiopia	Agaro Hospital	nurse	30-39	male	Protestant	Married	MA/ MSC	Nurse	9	yes	No	Yes	No	No	No	No	Yes		Yes	yes	2	More than five	No concern and intrest	Easy	No	No	No	yes	No	No	No	No	No	No	0	0	No	Agree	Agree	Agree	Agree	Agree	Agree	Agree	Agree	Agree	Agree	never	never
Ethiopia	JUMC		30-39	male	Musilim	Married	MD	Medical Laboratory	10	no							No	10050	Yes	no		More than five	No concern and intrest	Difficult	yes	No	No	yes	No	yes	No	No	yes	No	1	0	yes	Disagree	Uncertain	Uncertain	Agree	Disagree	Disagree	Disagree	Uncertain	Uncertain	Disagree	Sometimes	Sometimes
Ethiopia	JUMC		30-39	male	Catholic	Married	MD	Pharamcist	10	no							Yes	11500	Yes	no		Three to Five	No concern and intrest	Easy	No	No	No	No	No	No	No	No	No	No	0	0	No	Disagree	Disagree	Uncertain	Disagree	Uncertain	Disagree	Disagree	Disagree	Uncertain	Uncertain	Rarely	Sometimes
Ethiopia	JUMC	nurse	30-39	male	Musilim	Married	MD	Pharamcist	4	yes							Yes	11521	Yes	no		More than five	No concern and intrest	Easy	No	No	No	No	No	No	No	No	yes	No	0	0	No	Disagree	Uncertain	Uncertain	Disagree	Uncertain	Agree	Uncertain	Uncertain	Uncertain	Disagree	Rarely	Sometimes
Ethiopia	Shenen gibe hospital		30-39	female	Musilim	Married	Diploma Level IV	Medical Laboratory		no							No	3031	Yes	yes	2	One or two	No concern and intrest	very difficult	No	No	No	No	No	No	No	No	No	No	0	0	No	Strongly disagree	Disagree	Disagree	Strongly disagree	strogly agree	strogly agree	Strongly disagree	strogly agree	strogly agree	strogly agree	never	never
Ethiopia	Agaro Hospital		30-39	male	Protestant	Married	MA/ MSC	Pharamcist	11	yes	No	No	No	No	Yes	No	Yes	4700	Yes	yes	2	More than five	Uncertatin	very difficult	No	No	No	No	No	No	No	yes	No	No	0	0	No	Uncertain	Uncertain	strogly agree	Strongly disagree	Agree	Uncertain	Uncertain	Uncertain	Uncertain	Uncertain	Rarely	Sometimes
Ethiopia	Shenen gibe hospital		30-39	female	Musilim	Married	Diploma Level IV	Nurse	5	no							Yes	5100	Yes	no		One or two	No concern and intrest	Easy	No	No	No	No	No	No	No	No	No	No	0	0	No	Disagree	Strongly disagree	Disagree	strogly agree	Disagree	Strongly disagree	Strongly disagree	Disagree	Strongly disagree	Strongly disagree	never	Rarely
Ethiopia	JUMC		30-39	female	Musilim	Divorced	MA/ MSC	Nurse	10	no							No	5333	Yes	yes	2	More than five	No concern and intrest	Easy	No	No	No	No	No	No	No	No	No	No	0	0	No	Agree	Disagree	Agree	Uncertain	Agree	Disagree	Disagree	strogly agree	strogly agree	Uncertain	Sometimes	Rarely
Ethiopia	Shenen gibe hospital		30-39	male	orthodox	Single	MA/ MSC	Medical Laboratory	8	no							No	7071	Yes	yes	2	One or two	Uncertatin	Difficult	No	No	No	No	No	No	No	No	No	No	0	0	No	Disagree	Disagree	Disagree	strogly agree	strogly agree	strogly agree	strogly agree	strogly agree	strogly agree	strogly agree	never	never
Ethiopia	JUMC	nurse	30-39	female	Protestant	Married	MA/ MSC	Nurse		no							No	7071	No	no		More than five	Uncertatin	Very easy	No	No	No	No	No	No	No	No	No	No	0	0	No	Agree	Agree	Agree	Agree	Agree	Strongly disagree	Strongly disagree	Agree	Agree	Agree	Rarely	Sometimes
Ethiopia	Shenen gibe hospital		30-39	male	Musilim	Married	MA/ MSC	Nurse	5	yes	Yes	No	No	No	No	No	Yes	7071	No	yes	2	More than five	No concern and intrest	Easy	No	No	No	No	No	No	No	No	No	No	0	0	No	Agree	Agree	strogly agree	Agree	Agree	Disagree	Agree	Agree	Agree	Agree	very often	very often
Ethiopia	Shenen gibe hospital		30-39	male	orthodox	Married	MA/ MSC	Nurse	10	yes	No	No	No	Yes	No	No	No	7071	Yes	yes	2	None	Some concern and interest	Easy	No	No	No	No	No	No	No	No	No	yes	0	0	yes	strogly agree	strogly agree	strogly agree	strogly agree	strogly agree	strogly agree	strogly agree	strogly agree	strogly agree	strogly agree	Rarely	never
Ethiopia	seka hospital	staff	30-39	male	others	Married	MD	Nurse	8	no							No	8011	Yes	no		None	No concern and intrest	Easy	No	No	yes	No	No	No	No	No	No	No	0	0	No	Agree	Disagree	Uncertain	Disagree	strogly agree	Agree	Agree	Agree	Agree	Agree	very often	Often
Ethiopia	Shenen gibe hospital		30-39	female	orthodox	Married	Diploma Level IV	Medical doctor	15	yes	Yes	No	No	No	No	No	No	8017	Yes	yes	2	One or two	Uncertatin	Easy	No	No	No	No	No	No	No	yes	No	No	0	0	yes	Agree	Agree	strogly agree	strogly agree	Agree	Agree	Agree	Agree	Agree	strogly agree	very often	Rarely
Ethiopia	Agaro Hospital		30-39	male	orthodox	Married	MA/ MSC	Pharamcist	10	no	Yes	No	No	No	No	No	No	8017	Yes	no	3	More than five	No concern and intrest	Very easy	No	No	No	No	No	No	No	yes	yes	No	0	0	yes	strogly agree	strogly agree	strogly agree	strogly agree	strogly agree	Agree	Agree	Agree	Agree	Agree	Often	Sometimes
Ethiopia	nada hospital		30-39	male	Protestant	Married	MA/ MSC	Nurse	10	yes	No	Yes	Yes	Yes	Yes	Yes	Yes	9056	Yes	yes	2	Three to Five	No concern and intrest	very difficult	No	No	No	No	No	No	No	yes	yes	No	0	0	No	strogly agree	strogly agree	strogly agree	strogly agree	strogly agree	strogly agree	strogly agree	strogly agree	strogly agree	strogly agree	Sometimes	very often
Ethiopia	Shenen gibe hospital		30-39	male	orthodox	Married	MA/ MSC	Nurse	13	yes	Yes	Yes	Yes	Yes	Yes	No	Yes	9056	Yes	yes	1	More than five	No concern and intrest	Easy	No	No	No	yes	No	No	No	No	No	No	0	0	No	strogly agree	Agree	Agree	Agree	Agree	Agree	Agree	Agree	strogly agree	Agree	very often	very often
Ethiopia	Shenen gibe hospital		30-39	female	Musilim	Married	MA/ MSC	Nurse	7	yes	Yes	No	No	No	No	No	Yes	9056	Yes	yes	1	One or two	No concern and intrest	Difficult	No	No	No	No	No	No	No	No	No	No	0	0	No	Agree	Disagree	Disagree	strogly agree	Agree	Agree	Disagree	Disagree	Disagree	Uncertain	Often	Sometimes
Ethiopia	Shenen gibe hospital		30-39	male	orthodox	Married	MA/ MSC	Pharamcist	12	yes	No	No	No	Yes	No	No	No	10150	Yes	yes	2	More than five	No concern and intrest	Very easy	No	No	No	No	No	No	No	No	No	No	0	0	No	Strongly disagree	Disagree	Strongly disagree	Disagree	Strongly disagree	Strongly disagree	Strongly disagree	Strongly disagree	Strongly disagree	Strongly disagree	never	never
Ethiopia	Shenen gibe hospital		30-39	male	Protestant	Married	MA/ MSC	Nurse		yes	No	No	Yes	No	No	No	Yes	5358	Yes	yes	2	One or two	Uncertatin	very difficult	No	No	No	No	No	yes	yes	yes	No	yes	1	1	yes	Agree	Uncertain	Agree	strogly agree	strogly agree	strogly agree	Disagree	Agree	strogly agree	strogly agree	Sometimes	Sometimes
Ethiopia	Shenen gibe hospital		30-39	male	Musilim	Married	MA/ MSC	Nurse	9	yes	No	Yes	No	Yes	No	No	No	6194	No	yes	3	Three to Five	Uncertatin	Difficult	No	No	No	No	No	No	No	yes	No	No	0	0	No	Agree	Disagree	Agree	Agree	Agree	Agree	Disagree	Uncertain	Agree	Agree	Sometimes	Sometimes
Ethiopia	Shenen gibe hospital		30-39	male	Protestant	Married	MA/ MSC	Nurse	9	yes	Yes	No	No	No	No	No	Yes	7071	Yes	yes	2	None	Uncertatin	Difficult	No	No	No	No	No	No	No	No	No	No	0	0	No	strogly agree	Agree	Uncertain	Agree	Agree	strogly agree	Agree	strogly agree	strogly agree	Agree	Sometimes	Rarely
Ethiopia	JUMC	nurse	30-39	female	Protestant	Married	MA/ MSC	Nurse	8	no							Yes	7171	No	yes	2	More than five	A lot of concern and interest	Very easy	yes	yes	yes	yes	yes	yes	yes	yes	yes	yes	1	1	yes	Agree	Agree	Uncertain	Uncertain	Uncertain	Uncertain	Uncertain	Uncertain	strogly agree	Uncertain	never	never
Ethiopia	Shenen gibe hospital	ARI provider	30-39	female	Musilim	Married	MA/ MSC	Nurse	13	yes	Yes	No	No	No	No	No	Yes	8017	Yes	yes	4	Three to Five	No concern and intrest	Difficult	No	No	No	yes	No	No	yes	No	No	No	0	0	No	Uncertain	Agree	Uncertain	Agree	Agree	strogly agree	strogly agree	strogly agree	Uncertain	Uncertain	Rarely	never
Ethiopia	Agaro Hospital		30-39	female	orthodox	Married	MA/ MSC	Others	7	no							No	8017	Yes	yes	1	More than five	Some concern and interest	Difficult	No	No	No	yes	No	No	No	yes	No	No	0	0	No	Disagree	Strongly disagree	Agree	Strongly disagree	Strongly disagree	Agree	Agree	Uncertain	Agree	Agree	Rarely	Sometimes
Ethiopia	Shenen gibe hospital		30-39	male	Musilim	Married	MA/ MSC	Others	18	yes	Yes	No	Yes	No	Yes	No	Yes	8017	No	yes	2	More than five	Uncertatin	Easy	No	yes	yes	yes	No	No	yes	yes	No	No	0	0	yes	Agree	Disagree	Agree	Agree	Uncertain	Agree	strogly agree	Agree	strogly agree	Agree	Sometimes	Rarely
Ethiopia	Shenen gibe hospital		30-39	male	Musilim	Married	MD	Others	11	yes	No	No	No	No	Yes	No	Yes	9056	Yes	yes	2	None	No concern and intrest	Difficult	No	No	yes	yes	No	No	No	No	No	No	0	0	No	strogly agree	Agree	strogly agree	Agree	strogly agree	Uncertain	Agree	strogly agree	Agree	Uncertain	Rarely	never
Ethiopia	Shenen gibe hospital		30-39	male	Musilim	Married	MD	Nurse	15	no							No	9056	Yes	yes	2	Three to Five	No concern and intrest	Easy	No	No	No	No	No	No	yes	yes	No	No	0	0	yes	strogly agree	Agree	strogly agree	Uncertain	Agree	Agree	Agree	strogly agree	Strongly disagree	Agree	Often	Sometimes
Ethiopia	Shenen gibe hospital		30-39	male	Protestant	Married	MA/ MSC	Others	8	yes	Yes	No	No	No	No	No	Yes	9056	Yes	yes	3	One or two	Uncertatin	very difficult	No	No	No	No	No	No	No	No	No	No	0	0	No	Strongly disagree	Strongly disagree	Strongly disagree	Agree	Strongly disagree	Strongly disagree	Strongly disagree	Strongly disagree	Strongly disagree	Strongly disagree	Rarely	Rarely
Ethiopia	Shenen gibe hospital	Labortory haed	30-39	male	Musilim	Married	MA/ MSC	Medical Laboratory	12	yes	Yes	No	No	No	No	No	Yes	9056	Yes	yes	2	Three to Five	Uncertatin	very difficult	No	No	No	No	No	No	No	yes	No	No	0	0	No	strogly agree	Agree	Disagree	Agree	Agree	Agree	Agree	Agree	Agree	Agree	never	Rarely
Ethiopia	Shenen gibe hospital		30-39	male	Musilim	Divorced	MA/ MSC	Nurse	10	no							Yes	9056	Yes	no		One or two	No concern and intrest	Easy	No	No	No	yes	No	No	No	No	No	No	0	0	No	Uncertain	Disagree	Uncertain	Uncertain	Disagree	Uncertain	Uncertain	Uncertain	Uncertain	Uncertain	Sometimes	Sometimes
Ethiopia	Shenen gibe hospital		30-39	male	orthodox	Married	MA/ MSC	Nurse	14	yes	Yes	Yes	No	No	No	No	Yes	9057	Yes	yes	2	Three to Five	No concern and intrest	Difficult	No	No	No	No	No	No	No	No	No	No	0	0	No	strogly agree	Agree	Agree	Disagree	Uncertain	Uncertain	Uncertain	Agree	Agree	Uncertain	Often	Often
Ethiopia	Shenen gibe hospital		30-39	female	orthodox	Married	MA/ MSC	Medical Laboratory	5	yes	No	No	No	No	Yes	No	Yes	5309	Yes	yes	2	More than five	A lot of concern and interest	very difficult	No	No	No	No	No	No	No	No	No	No	0	0	No	Disagree	Uncertain	Disagree	Disagree	Disagree	Disagree	strogly agree	strogly agree	strogly agree	strogly agree	Rarely	Rarely
Ethiopia	Shenen gibe hospital		30-39	male	Catholic	Single	MA/ MSC	Medical Laboratory	6	yes	No	No	Yes	No	No	No	Yes	7071	Yes	no		Three to Five	No concern and intrest	Very easy	No	No	No	No	No	No	No	No	No	No	0	0	No	strogly agree	strogly agree	strogly agree	strogly agree	strogly agree	strogly agree	strogly agree	strogly agree	strogly agree	strogly agree	never	never
Ethiopia	JUMC		30-39	male	orthodox	Married	MD	Others	6	no							No	8017	Yes	yes	3	More than five	A lot of concern and interest	Easy	No	No	No	No	No	No	No	yes	No	No	0	0	yes	Uncertain	Strongly disagree	Disagree	Strongly disagree	Uncertain	Uncertain	Agree	Disagree	Agree	Agree	Sometimes	Often
Ethiopia	Shenen gibe hospital		30-39	female	Musilim	Single	MA/ MSC	Nurse	10	yes	Yes	No	No	No	No	No	Yes	8017	No	yes	2	More than five	Some concern and interest	Easy	No	No	No	No	No	No	No	yes	No	No	0	0	No	strogly agree	Agree	Agree	Uncertain	Agree	Strongly disagree	Agree	strogly agree	Agree	strogly agree	Sometimes	never
Ethiopia	Shenen gibe hospital		30-39	male	Protestant	Married	MD	Others	13	yes	Yes	Yes	No	No	Yes	No	Yes	9056	No	yes	2	Three to Five	Uncertatin	Easy	No	No	No	No	No	No	No	yes	No	No	1	0	No	strogly agree	Strongly disagree	Strongly disagree	Strongly disagree	strogly agree	strogly agree	Strongly disagree	Strongly disagree	strogly agree	strogly agree	very often	very often
Ethiopia	Shenen gibe hospital		30-39	male	Musilim	Married	MA/ MSC	Others	20	no							No		Yes	yes	2	Three to Five	Uncertatin	Easy	No	No	No	yes	No	No	No	yes	yes	No	0	0	yes	Agree	Uncertain	strogly agree	Uncertain	Agree	Agree	strogly agree	Agree	Agree	strogly agree	Rarely	Sometimes
Ethiopia	JUMC		30-39	male	orthodox	Married	MA/ MSC	Nurse	8	no							No	8017	No	no		None	Uncertatin	Difficult	No	yes	No	No	No	No	No	No	No	No	0	0	No	Disagree	Disagree	Disagree	Disagree	Uncertain	Disagree	Strongly disagree	Disagree	Disagree	Strongly disagree	Rarely	Rarely
Ethiopia	Shenen gibe hospital		30-39	male	Musilim	Married	MD	Others	15	yes	Yes	No	No	Yes	Yes	No	Yes	8017	Yes	yes	2	None	Some concern and interest	Easy	No	No	No	No	No	No	No	yes	No	No	0	0	No	Agree	Agree	strogly agree	Agree	Agree	Agree	strogly agree	strogly agree	strogly agree	strogly agree	very often	never
Ethiopia	JUMC		30-39	female	orthodox	Married	MA/ MSC	Nurse	10	no							Yes	8100	Yes	no		One or two	No concern and intrest	Easy	No	No	No	No	No	No	No	No	No	No	0	0	No	Strongly disagree	Disagree	Strongly disagree	Strongly disagree	Uncertain	Uncertain	Uncertain	Uncertain	Disagree	Uncertain	Rarely	never
Ethiopia	Shenen gibe hospital		30-39	female	Musilim	Married	MA/ MSC	Nurse	18	no							No	9056	No	no		One or two	Uncertatin	Easy	No	No	No	No	No	No	No	No	No	No	0	0	No	Disagree	Disagree	Disagree	Disagree	Disagree	Disagree	Disagree	Disagree	Disagree	Disagree	Rarely	Rarely
Ethiopia	JUMC		30-39	female	orthodox	Married	MD	Others	18	yes	Yes	No	No	No	No	No	Yes	10159	Yes	yes	1	One or two	Uncertatin	Easy	No	No	No	No	No	No	yes	No	No	No	0	0	No	Uncertain	strogly agree	Agree	Agree	strogly agree	Strongly disagree	Uncertain	Uncertain	Agree	Agree	very often	never
Ethiopia	Agaro Hospital		30-39	female	orthodox	Married	MA/ MSC	Nurse	12	no							No	6500	No	no	2	None	Uncertatin	very difficult	No	No	No	No	No	No	No	No	No	No	0	0	No	Strongly disagree	Strongly disagree	Strongly disagree	Strongly disagree	Strongly disagree	Strongly disagree	Strongly disagree	Strongly disagree	Strongly disagree	Strongly disagree	never	never
ETHiopia	Shenen gibe hospital		30-39	male	Musilim	Married	MA/ MSC	Pharamcist	6	yes	Yes	No	No	No	No	No	No	8017	No	no		One or two	Some concern and interest	Difficult	No	No	No	No	No	No	No	No	No	No	0	0	No	Agree	Agree	Agree	Agree	Agree	Strongly disagree	Agree	Agree	Agree	Agree	Rarely	never
Ethiopia	Shenen gibe hospital		40-49	male	Musilim	Married	MA/ MSC	Nurse	20	yes	No	No	Yes	No	No	No	Yes	10150	Yes	yes	2	More than five	Uncertatin	Easy	No	No	No	yes	No	No	No	yes	yes	No	0	0	No	Agree	Uncertain	Disagree	Uncertain	Agree	Uncertain	Agree	Uncertain	Uncertain	Uncertain	Sometimes	never
Ethiopia	JUMC		40-49	male	Musilim	Married	MA/ MSC	Medical Laboratory	15	yes	No	No	No	Yes	No	No	Yes	1050	Yes	no		One or two	No concern and intrest	Easy	No	No	No	yes	No	yes	yes	yes	No	No	0	0	No	Strongly disagree	Strongly disagree	Agree	Strongly disagree	Strongly disagree	Agree	strogly agree	Strongly disagree	Uncertain	Uncertain	never	Rarely
Ethiopia	JUMC		40-49	male	Musilim	Single	Diploma Level IV	Nurse	18	no							No	11000	No	no		One or two	Uncertatin	Easy	No	No	No	No	No	No	No	No	No	No	0	0	No	Disagree	Disagree	Disagree	Disagree	Disagree	Uncertain	Uncertain	Uncertain	Disagree	Uncertain	Rarely	Sometimes
Ethiopia	JUMC		40-49	female	Catholic	Divorced	Diploma Level IV	Nurse		yes	No	No	Yes	No	No	No	Yes	11500	Yes	yes	1	One or two	Uncertatin	Difficult	No	No	No	No	No	No	No	No	No	yes	0	0	No	Disagree	Strongly disagree	Strongly disagree	Disagree	Disagree	Disagree	Disagree	Strongly disagree	Strongly disagree	Strongly disagree	Rarely	never
Ethiopia	seka hospital	staff	40-49	male	orthodox	Married	MD	Medical Laboratory	7	yes	No	No	No	No	No	Yes	Yes	8017	No	yes	2	Three to Five	Uncertatin	Easy	No	No	No	No	No	No	No	yes	No	No	0	0	No	Agree	Uncertain	Agree	Uncertain	Uncertain	Uncertain	Strongly disagree	Agree	Agree	Agree	Sometimes	Sometimes
Ethiopia	Shenen gibe hospital		40-49	male	Musilim	Married	MA/ MSC	Nurse	15	yes	No	Yes	Yes	Yes	Yes	No	Yes	9056	Yes	yes	2	Three to Five	No concern and intrest	very difficult	No	No	No	No	No	No	No	No	No	No	0	0	No	Agree	strogly agree	strogly agree	Agree	strogly agree	Agree	strogly agree	Agree	strogly agree	strogly agree	Sometimes	never
Ethiopia	JUMC		40-49	male	orthodox	Married	MD	Medical Laboratory	16	yes	No	No	No	No	No	Yes	Yes	11000	Yes	yes	3	Three to Five	Some concern and interest	Easy	No	No	yes	No	No	No	No	No	No	No	0	0	No	Disagree	Disagree	Uncertain	Disagree	Disagree	Uncertain	Uncertain	Uncertain	Uncertain	Disagree	Often	Often
Ethiopia	JUMC		40-49	male	Musilim	Married	MA/ MSC	Medical Laboratory	6	yes							Yes	11250	No	no		More than five	No concern and intrest	Easy	No	No	No	No	No	yes	yes	No	No	No	0	0	No	Strongly disagree	Disagree	Agree	Strongly disagree	Agree	Disagree	Disagree	Disagree	Uncertain	Uncertain	Rarely	Sometimes
Ethiopia	seka hospital	26	40-49	male	Musilim	Married	MA/ MSC	Others	2	no							Yes	6193	Yes	yes	2	One or two	Uncertatin	Very easy	No	No	yes	yes	No	No	No	No	No	No	0	0	No	Agree	Agree	Agree	Agree	strogly agree	strogly agree	Agree	Agree	Agree	Agree	never	Rarely
Ethiopia	Shenen gibe hospital		40-49	male	orthodox	Divorced	MA/ MSC	Nurse	13	yes	Yes	Yes	Yes	Yes	Yes	No	Yes	9056	Yes	yes	3	More than five	Some concern and interest	Easy	No	No	No	No	No	No	No	No	No	No	0	0	No	Agree	strogly agree	strogly agree	Agree	Agree	Agree	strogly agree	strogly agree	strogly agree	strogly agree	Rarely	never
Ethiopia	Shenen gibe hospital		40-49	male	Musilim	Married	MD	Pharamcist	15	yes	Yes	Yes	Yes	Yes	Yes	No	Yes	10250	Yes	yes	2	One or two	Some concern and interest	Difficult	No	No	No	No	No	No	No	No	No	No	0	1	No	strogly agree	strogly agree	Agree	Strongly disagree	Disagree	Uncertain	Disagree	Uncertain	Uncertain	Uncertain	Sometimes	Rarely
Ethiopia	Shenen gibe hospital		40-49	female	orthodox	Married	MA/ MSC	Nurse	15	yes	Yes	No	No	No	No	No	No	8017	No	yes	2	One or two	No concern and intrest	Easy	No	No	yes	No	No	No	No	No	No	No	0	0	No	Disagree	Disagree	Uncertain	Disagree	Disagree	Disagree	Uncertain	Agree	Agree	Disagree	Often	never
Ethiopia	JUMC	stsff	40-49	male	orthodox	Single	MD	Nurse	7	yes	Yes	No	No	No	No	No	Yes	8100	Yes	yes	3	None	Uncertatin	Easy	No	No	No	No	No	No	No	No	No	No	0	0	No	Agree	Agree	Agree	Agree	Agree	Agree	Agree	Agree	Agree	Agree	Rarely	never
Ethiopia	JUMC		40-49	female	orthodox	Married	MA/ MSC	Nurse		yes	No	No	No	Yes	No	No	No	9056	Yes	yes	3	One or two	No concern and intrest	very difficult	No	No	No	No	No	No	No	yes	No	No	0	0	yes	Disagree	Disagree	Agree	Disagree	Uncertain	Agree	Disagree	Agree	Agree	Agree	Sometimes	Sometimes
Ethiopia	Shenen gibe hospital		50-59	male	orthodox	Married	MA/ MSC	Pharamcist	19	yes	Yes	No	No	No	No	No	No	11305	Yes	yes	3	None	Some concern and interest	Difficult	No	No	No	No	yes	yes	yes	yes	yes	yes	1	1	yes	Uncertain	Uncertain	Uncertain	Disagree	Uncertain	Disagree	Uncertain	Strongly disagree	strogly agree	Agree	Rarely	never
Ethiopia	Shenen gibe hospital	nurse	50-59	male	Protestant	Married	Diploma Level IV	Nurse	11	yes	Yes	No	No	No	No	No	No	6193	No	yes	1	One or two	A lot of concern and interest	Easy	No	No	No	No	No	No	No	yes	No	No	0	0	No	Agree	Agree	Agree	Agree	Agree	Disagree	Uncertain	strogly agree	strogly agree	Agree	Rarely	Rarely
Ethiopia	JUMC		50-59	male	orthodox	Married	MA/ MSC	Nurse	15	no							Yes	4180	Yes	yes	1	None	No concern and intrest	Easy	No	No	No	No	yes	No	No	No	No	No	1	0	No	Agree	strogly agree	strogly agree	strogly agree	Strongly disagree	Strongly disagree	Strongly disagree	Strongly disagree	Strongly disagree	strogly agree	never	never
Ethiopia	JUMC	nurse	50-59	female	Protestant	Married	MA/ MSC	Nurse	39	no							No	6005	Yes	no		None	Some concern and interest	Difficult	No	No	yes	yes	No	No	No	No	No	No	0	0	No	Agree	Disagree	Agree	Agree	strogly agree	Strongly disagree	Disagree	Agree	Agree	Agree	very often	Often
Ethiopia	Shenen gibe hospital			female	Musilim	Married	MA/ MSC	Nurse	2								No		Yes	yes	1	Three to Five	Uncertatin	Easy	No	No	No	yes	No	No	No	yes	yes	No	0	0	yes	Disagree	Disagree	Disagree	Agree	Disagree	Disagree	Disagree	Disagree	Disagree	Strongly disagree	Rarely	never
Ethiopia	Shenen gibe hospital			male	Musilim	Married	MA/ MSC	Nurse	4	yes	No	No	No	No	No	No	Yes		Yes	yes	2	One or two	No concern and intrest	Easy	No	No	No	No	No	No	No	No	No	No	1	0	No	Uncertain	Uncertain	Agree	Uncertain	Uncertain	Uncertain	Strongly disagree	Strongly disagree	Strongly disagree	Strongly disagree	never	Sometimes
Ethiopia	Shenen gibe hospital			male	Musilim	Divorced	MA/ MSC	Pharamcist	10	yes	Yes	Yes	No	No	No	No	No	10150	Yes	no		Three to Five	Uncertatin	Easy	No	No	No	No	yes	yes	No	No	No	No	0	0	yes	Agree	Agree	Uncertain	Agree	Agree	Uncertain	Uncertain	Uncertain	Agree	Agree	Sometimes	never
Ethiopia	Shenen gibe hospital			female	Musilim	Single	Diploma Level IV	Nurse	4	no							No	4316	Yes	no		None	Uncertatin	Easy	No	No	No	No	No	No	No	No	No	No	0	0	No	strogly agree	strogly agree	strogly agree	strogly agree	strogly agree	Agree	Agree	strogly agree	strogly agree	strogly agree	Sometimes	Rarely
Ethiopia	nada hospital	nurse		male	orthodox	Single	Diploma Level IV	Nurse	1	no							No	4770	No	no		One or two	No concern and intrest	Easy	No	No	No	No	No	No	yes	No	yes	No	0	0	No	Agree	Agree	Agree	Agree	Agree	strogly agree	strogly agree	Agree	Agree	Strongly disagree	never	never
Ethiopia	Agaro Hospital	nurse		male	Musilim	Married	MA/ MSC	Nurse	4	yes	No	No	No	Yes	No	No	Yes	6430	Yes	yes	2	One or two	Uncertatin	Difficult	No	No	yes	yes	No	yes	yes	No	No	No	0	1	No	Strongly disagree	Strongly disagree	Uncertain	Uncertain	Strongly disagree	Strongly disagree	Agree	Agree	Strongly disagree	Strongly disagree	never	Sometimes
Ethiopia	Shenen gibe hospital			female	Protestant	Married	MA/ MSC	Nurse	4	yes	Yes	Yes	Yes	Yes	Yes	Yes	Yes	7071	Yes	yes	3	None	No concern and intrest	Easy	No	No	No	No	No	No	No	No	No	No	0	0	No	strogly agree	Agree	Agree	Disagree	Uncertain	Uncertain	Uncertain	strogly agree	strogly agree	Uncertain	never	never
Ethiopia	Shenen gibe hospital	pharmacy		male	Protestant	Single	MA/ MSC	Pharamcist	4	yes	No	No	No	Yes	No	No	No	8017	No	yes	2	More than five	Uncertatin	Difficult	No	No	No	No	No	No	No	No	No	No	0	0	No	Uncertain	Uncertain	Agree	Uncertain	Uncertain	Uncertain	Uncertain	Uncertain	Uncertain	Uncertain	never	never
Ethiopia	JUMC			male	orthodox	Married	MD	Nurse	7	no							No	9056	Yes	yes	2	None	Uncertatin	Difficult	yes	No	No	No	No	No	No	No	No	No	0	0	No	Agree	Uncertain	strogly agree	Agree	Agree	Uncertain	Disagree	Strongly disagree	strogly agree	Agree	Sometimes	Rarely
[truncated: 19 more columns]
